# Supplementary material for: Pain-causing stinging nettle toxins target TMEM233 to modulate NaV1.7 function
Source: Nat Commun. 2023 Apr 28;14:2442. doi: 10.1038/s41467-023-37963-2 (PMC10147923; doi:10.1038/s41467-023-37963-2)
Supplement: Supplementary file 4 — Source Data [file 41467_2023_37963_MOESM4_ESM.xlsx]

## Sheet: Fig. 1a
	Control	ExTxA	ExTxA + TTX					Number of families	1
mDRG_221019_0005	0.0133	0.842007	0.0103017					Number of comparisons per family	3
mDRG_221019_0007	0.0634	0.3774	-0.0037					Alpha	0.05
mDRG_221020_0000	0.0035	0.8283	0.0068
mDRG_221115_0000	0.0053	0.3793	-0.015					Tukey's multiple comparisons test	Mean Diff.	95.00% CI of diff.	Below threshold?	Summary	Adjusted P Value
mDRG_221116_0004/5	0.0403	0.3284	0.0134					Control vs. ExTxA	-0.4859	-0.8392 to -0.1327	Yes	*	0.0149	A-B
mDRG_221117_0001	0.0385	0.3245	-0.0054					Control vs. ExTxA + TTX	0.02632	-0.008476 to 0.06111	No	ns	0.1212	A-C
								ExTxA vs. ExTxA + TTX	0.5123	0.1863 to 0.8382	Yes	**	0.0086	B-C
								Test details	Mean 1	Mean 2	Mean Diff.	SE of diff.	n1	n2	q	DF
								Control vs. ExTxA	0.02738	0.5133	-0.4859	0.1086	6	6	6.331	5
								Control vs. ExTxA + TTX	0.02738	0.001067	0.02632	0.01069	6	6	3.481	5
								ExTxA vs. ExTxA + TTX	0.5133	0.001067	0.5123	0.1002	6	6	7.233	5

## Sheet: Fig. 1c
Group	EC	BSA/ExTxA	Delta I-persistent
	I-40ms/I-peak	I-40ms/I-peak
BSA	2.9558	3.66044	0.70464
BSA	-1.91451	-0.05328	1.86123
BSA	2.15829	2.87494	0.71665
BSA	3.56662	5.81478	2.24816
BSA	-0.19628	0.43667	0.63296
BSA	15.1967	10.8781	-4.31863
BSA	-0.44972	0.85129	1.301
BSA	0.74115	3.44782	2.70666
BSA	5.82501	5.763	-0.06201
BSA	3.76899	3.52435	-0.24464
BSA	-0.00912	0.8476	0.85672
BSA	0.11941	3.77751	3.6581
BSA	-1.32756	-0.30353	1.02403
ExTxA	1.47879	3.40162	1.92283
ExTxA	0.96029	8.35574	7.39545
ExTxA	2.87114	3.5293	0.65815
ExTxA	2.08206	5.1568	3.07474
ExTxA	5.57014	15.4058	9.83564
ExTxA	0.1544	0.14875	-0.00565
ExTxA	-2.85605	3.69815	6.5542
ExTxA	19.2034	21.0864	1.88299
ExTxA	10.7538	11.2134	0.45959
ExTxA	0.63726	19.6882	19.051
ExTxA	0.25641	9.33382	9.07741
ExTxA	1.16581	3.32724	2.16143
ExTxA	0.05478	3.23803	3.18325

## Sheet: Fig. 1e
Group	EC	BSA/ExTxA	Delta
	I-90ms/I-peak	I-90ms/I-peak
BSA	0.32128	0.31418	-0.0071
BSA	0.49958	0.56154	0.06196
BSA	0.26103	0.19525	-0.06578
BSA	0.25035	0.21644	-0.03391
BSA	0.39832	0.37976	-0.01855
BSA	0.16921	0.08371	-0.0855
BSA	0.26909	0.21573	-0.05335
BSA	0.4428	0.37002	-0.07277
BSA	0.74916	0.71996	-0.0292
ExTxA	0.14719	0.13437	-0.01282
ExTxA	0.34467	0.13629	-0.20838
ExTxA	0.14923	0.12094	-0.02829
ExTxA	0.3138	0.29335	-0.02045
ExTxA	0.31125	0.28266	-0.02859
ExTxA	0.23382	0.1311	-0.10272
ExTxA	0.17732	0.17866	0.00134

## Sheet: Fig. 1g
	Control	ExTxA (100 nM)	Pn3a (100 nM)	TTX (1 µM)					Number of families	1
iPSC_DRG_220830_0004	0.0247	0.1753	0.0502	0.0047					Number of comparisons per family	6
iPSC_DRG_220831_0001	0.0588	0.2081	0.1023	0.0066					Alpha	0.05
iPSC_DRG_220923_0002/3	0.0259	0.0959	0.0818	0.0014
iPSC_DRG_221028_0003	0.0104	0.1857	0.0824	0.0003					Tukey's multiple comparisons test	Mean Diff.	95.00% CI of diff.	Below threshold?	Summary	Adjusted P Value
iPSC_DRG_221102_0001	0.0091	0.092	0.0297	0.0027					Control vs. ExTxA (100 nM)	-0.1256	-0.1838 to -0.06742	Yes	****	<0.0001	A-B
									Control vs. Pn3a (100 nM)	-0.0435	-0.1017 to 0.01470	No	ns	0.1833	A-C
									Control vs. TTX (1 µM)	0.02264	-0.03556 to 0.08084	No	ns	0.687	A-D
									ExTxA (100 nM) vs. Pn3a (100 nM)	0.08212	0.02392 to 0.1403	Yes	**	0.0048	B-C
									ExTxA (100 nM) vs. TTX (1 µM)	0.1483	0.09006 to 0.2065	Yes	****	<0.0001	B-D
									Pn3a (100 nM) vs. TTX (1 µM)	0.06614	0.007939 to 0.1243	Yes	*	0.0233	C-D
									Test details	Mean 1	Mean 2	Mean Diff.	SE of diff.	n1	n2	q	DF
									Control vs. ExTxA (100 nM)	0.02578	0.1514	-0.1256	0.02034	5	5	8.733	16
									Control vs. Pn3a (100 nM)	0.02578	0.06928	-0.0435	0.02034	5	5	3.024	16
									Control vs. TTX (1 µM)	0.02578	0.00314	0.02264	0.02034	5	5	1.574	16
									ExTxA (100 nM) vs. Pn3a (100 nM)	0.1514	0.06928	0.08212	0.02034	5	5	5.709	16
									ExTxA (100 nM) vs. TTX (1 µM)	0.1514	0.00314	0.1483	0.02034	5	5	10.31	16
									Pn3a (100 nM) vs. TTX (1 µM)	0.06928	0.00314	0.06614	0.02034	5	5	4.598	16

## Sheet: Fig. 1i
Buffer	100 nM ExTxA	100 nM ExTxA + 1μM Pn3a	100 nM ExTxA + 1μM TTX	Na+-free Buffer					Number of families	1
-0.00176	0.223723	0.112549	0.01867	0.019347					Number of comparisons per family	6
0.004499	0.25498	0.032706	0.030278	0.029813					Alpha	0.05
0.002396	0.348196	0.045474	0.054044	0.074053
-0.00267	0.279431	0.055037	0.062588	0.057314					Tukey's multiple comparisons test	Mean Diff.	95.00% CI of diff.	Below threshold?	Summary	Adjusted P Value
0.021154	0.257425	0.055257	0.006477	0.003902					Buffer vs. 100 nM ExTxA	-0.2502	-0.2979 to -0.2025	Yes	****	<0.0001	A-B
0.028699	0.231309	0.049132	0.025652	0.005571					Buffer vs. 100 nM ExTxA + 1μM Pn3a	-0.04639	-0.09409 to 0.001316	No	ns	0.0589	A-C
0.049649	0.352408	0.113417	0.003766	0.017367					Buffer vs. 100 nM ExTxA + 1μM TTX	-0.003846	-0.05155 to 0.04386	No	ns	0.9961	A-D
0.069737	0.225973	0.079231	0.000997	-0.00234					100 nM ExTxA vs. 100 nM ExTxA + 1μM Pn3a	0.2038	0.1561 to 0.2515	Yes	****	<0.0001	B-C
									100 nM ExTxA vs. 100 nM ExTxA + 1μM TTX	0.2464	0.1987 to 0.2941	Yes	****	<0.0001	B-D
									100 nM ExTxA + 1μM Pn3a vs. 100 nM ExTxA + 1μM TTX	0.04254	-0.005162 to 0.09025	No	ns	0.0935	C-D
									Test details	Mean 1	Mean 2	Mean Diff.	SE of diff.	n1	n2	q	DF
									Buffer vs. 100 nM ExTxA	0.02146	0.2717	-0.2502	0.01747	8	8	20.25	28
									Buffer vs. 100 nM ExTxA + 1μM Pn3a	0.02146	0.06785	-0.04639	0.01747	8	8	3.755	28
									Buffer vs. 100 nM ExTxA + 1μM TTX	0.02146	0.02531	-0.003846	0.01747	8	8	0.3113	28
									100 nM ExTxA vs. 100 nM ExTxA + 1μM Pn3a	0.2717	0.06785	0.2038	0.01747	8	8	16.5	28
									100 nM ExTxA vs. 100 nM ExTxA + 1μM TTX	0.2717	0.02531	0.2464	0.01747	8	8	19.94	28
									100 nM ExTxA + 1μM Pn3a vs. 100 nM ExTxA + 1μM TTX	0.06785	0.02531	0.04254	0.01747	8	8	3.443	28

## Sheet: Fig. 1k
Scn9a-/-	Wildtype					Table Analyzed	Nav1.7 Ad/Cre KO ExTxA Spontaneous Pain Cumulative
32	318
43	332					Column B	Wildtype
57	366					vs.	vs.
28	261					Column A	Scn9a-/-
						Unpaired t test
						P value	<0.0001
						P value summary	****
						Significantly different (P < 0.05)?	Yes
						One- or two-tailed P value?	Two-tailed
						t, df	t=12.24, df=6
						How big is the difference?
						Mean of column A	40
						Mean of column B	319.3
						Difference between means (B - A) ± SEM	279.3 ± 22.82
						95% confidence interval	223.4 to 335.1
						R squared (eta squared)	0.9615
						F test to compare variances
						F, DFn, Dfd	11.35, 3, 3
						P value	0.0763
						P value summary	ns
						Significantly different (P < 0.05)?	No
						Data analyzed
						Sample size, column A	4
						Sample size, column B	4

## Sheet: Fig. 2a
NaV1.1	NaV1.2	NaV1.3	NaV1.4	NaV1.5	NaV1.6	NaV1.7	NaV1.8	ND7/23	F11	SH-SY5Y	TE-671	oocyte NaV1.7					Number of families	1
-0.00046	-0.01184	0.02027	0.001128	-0.00321	0.003531	0.00507	0.041559	0.063132	0.004557	-0.02037	0.726606	0.01132					Number of comparisons per family	12
-0.00216	-0.02181	0.06033	1.82e-05	-0.00096	0.016915	-0.00078	0.003935	-0.01347	-0.00296	-0.04756	0.575051	0.028375					Alpha	0.05
-0.00201	0.005193	0.031641	3.19e-05	-7.2e-05	0.001263	-0.00158	0.019455	0.009823	-0.00917	0.044704	0.765348	0.054965
0.011246	-0.01291	0.000895	0.001575	-0.00019	0.000702	-0.00022	0.030944	-0.02206	-0.00017	0.015783	0.767437	0.01837					Dunnett's multiple comparisons test	Mean Diff.	95.00% CI of diff.	Below threshold?	Summary	Adjusted P Value	L-?
0.00618	0.015626	0.033399	0.001393	0.000901	-0.00068	-9.8e-06	0.039128	-0.05173	-0.00072	0.037459	0.803845	-0.00648					TE-671 vs. NaV1.1	0.7227	0.6874 to 0.7580	Yes	****	<0.0001	A	NaV1.1
-0.00021	-0.00224	0.008347	-0.00031	0.000208	-0.03041	0.000228	0.025543	0.029303	0.020411		0.734105	-0.01247					TE-671 vs. NaV1.2	0.7216	0.6863 to 0.7568	Yes	****	<0.0001	B	NaV1.2
-0.01358	-0.00414	0.028768	-0.00116	0.000397	0.017679	0.002683		-0.02358			0.767012	0.028653					TE-671 vs. NaV1.3	0.693	0.6629 to 0.7231	Yes	****	<0.0001	C	NaV1.3
0.000881	-0.01884	0.026096	-0.00323	0.001512	-0.07037	-0.00096		0.014804			0.655825	0.010561					TE-671 vs. NaV1.4	0.7194	0.6823 to 0.7566	Yes	****	<0.0001	D	NaV1.4
0.001374	-0.01572	0.079675	0.000561	0.003695		-0.00393		-0.04643			0.807847	0.002122					TE-671 vs. NaV1.5	0.7191	0.6845 to 0.7536	Yes	****	<0.0001	E	NaV1.5
0.002237	0.004985	0.012085		0.000623		-0.00509		-0.01725			0.614275	0.005805					TE-671 vs. NaV1.6	0.7271	0.6887 to 0.7656	Yes	****	<0.0001	F	NaV1.6
-0.03938	0.038516	0.007119		-0.00019		-0.00016		-0.02481			0.696598	0.013244					TE-671 vs. NaV1.7	0.7199	0.6846 to 0.7552	Yes	****	<0.0001	G	NaV1.7
		0.066655		0.001997													TE-671 vs. NaV1.8	0.6927	0.6507 to 0.7347	Yes	****	<0.0001	H	NaV1.8
		0.047457															TE-671 vs. ND7/23	0.7269	0.6916 to 0.7622	Yes	****	<0.0001	I	ND7/23
		0.006524															TE-671 vs. F11	0.7175	0.6755 to 0.7595	Yes	****	<0.0001	J	F11
		0.006085															TE-671 vs. SH-SY5Y	0.7134	0.6688 to 0.7581	Yes	****	<0.0001	K	SH-SY5Y
		0.071556															TE-671 vs. oocyte NaV1.7	0.7054	0.6701 to 0.7407	Yes	****	<0.0001	M	oocyte NaV1.7
		0.017366
		0.006163															Test details	Mean 1	Mean 2	Mean Diff.	SE of diff.	n1	n2	q	DF
		0.025576															TE-671 vs. NaV1.1	0.7194	-0.003262	0.7227	0.01249	11	11	57.84	123
		-0.00907															TE-671 vs. NaV1.2	0.7194	-0.002107	0.7216	0.01249	11	11	57.75	123
		0.002307															TE-671 vs. NaV1.3	0.7194	0.02645	0.693	0.01067	11	24	64.95	123
		0.020267															TE-671 vs. NaV1.4	0.7194	7.889e-07	0.7194	0.01317	11	9	54.62	123
		0.015935															TE-671 vs. NaV1.5	0.7194	0.0003926	0.7191	0.01223	11	12	58.79	123
		0.049347															TE-671 vs. NaV1.6	0.7194	-0.007671	0.7271	0.01362	11	8	53.4	123
																	TE-671 vs. NaV1.7	0.7194	-0.0004317	0.7199	0.01249	11	11	57.61	123
																	TE-671 vs. NaV1.8	0.7194	0.02676	0.6927	0.01487	11	6	46.58	123
																	TE-671 vs. ND7/23	0.7194	-0.007479	0.7269	0.01249	11	11	58.18	123
																	TE-671 vs. F11	0.7194	0.001991	0.7175	0.01487	11	6	48.24	123
																	TE-671 vs. SH-SY5Y	0.7194	0.006003	0.7134	0.0158	11	5	45.14	123
																	TE-671 vs. oocyte NaV1.7	0.7194	0.01404	0.7054	0.01249	11	11	56.46	123

## Sheet: Fig. 2c
CHO NaV1.7	CHO NaV1.7/β1	CHO NaV1.7/β2	CHO NaV1.7/β3	CHO NaV1.7/β4	TE-671								Number of families	1
0.001062	0.001549	-0.00521	-0.00088	0.000662	0.726606								Number of comparisons per family	5
-0.00423	-0.00059	0.003182	0.000705	-0.0032	0.575051								Alpha	0.05
0.008176	0.002593	0.001645	0.004093	0.001406	0.765348
-0.01132	0.001399	-0.02715	-0.00665	-0.03377	0.767437								Dunnett's multiple comparisons test	Mean Diff.	95.00% CI of diff.	Below threshold?	Summary	Adjusted P Value	F-?
0.001426	0.000726	0.002301	0.002086	0.000617	0.803845								TE-671 vs. CHO NaV1.7	0.7185	0.6861 to 0.7509	Yes	****	<0.0001	A	CHO NaV1.7
0.002765	0.000168	0.001827	0.002454	0.002942	0.734105								TE-671 vs. CHO NaV1.7/β1	0.7193	0.6862 to 0.7524	Yes	****	<0.0001	B	CHO NaV1.7/β1
0.002534	0.00118	0.001294	-0.01812	-0.00032	0.767012								TE-671 vs. CHO NaV1.7/β2	0.7216	0.6903 to 0.7528	Yes	****	<0.0001	C	CHO NaV1.7/β2
-0.02084	0.008534	-0.01197	-0.0003	0.012051	0.655825								TE-671 vs. CHO NaV1.7/β3	0.7206	0.6898 to 0.7514	Yes	****	<0.0001	D	CHO NaV1.7/β3
-7.3e-05	6.29e-05	0.000825	0.007946	0.002184	0.807847								TE-671 vs. CHO NaV1.7/β4	0.7233	0.6921 to 0.7546	Yes	****	<0.0001	E	CHO NaV1.7/β4
0.036665	-0.01266	-0.00049	-0.00965	0.00064	0.614275
-0.01148	-0.00146	-0.01276	0.001888	-0.0004	0.696598								Test details	Mean 1	Mean 2	Mean Diff.	SE of diff.	n1	n2	q	DF
0.006731		0.013336	0.000895	-0.04082									TE-671 vs. CHO NaV1.7	0.7194	0.0009513	0.7185	0.01267	11	12	56.71	71
		0.000794	-0.00706	0.000982									TE-671 vs. CHO NaV1.7/β1	0.7194	0.0001365	0.7193	0.01294	11	11	55.58	71
		0.002946	-0.00041	0.002643									TE-671 vs. CHO NaV1.7/β2	0.7194	-0.002102	0.7216	0.01223	11	14	59	71
			0.006035										TE-671 vs. CHO NaV1.7/β3	0.7194	-0.001131	0.7206	0.01205	11	15	59.81	71
													TE-671 vs. CHO NaV1.7/β4	0.7194	-0.003885	0.7233	0.01223	11	14	59.15	71

## Sheet: Fig. 3a
id	num	neg|score	neg|p-value	neg|fdr	neg|rank	neg|goodsgrna	neg|lfc	pos|score	pos|p-value	pos|fdr	pos|rank	pos|goodsgrna	pos|lfc
RNF121	4	1	1	1	17853	0	7.7609	1.2317e-11	2.7729e-07	0.000825	1	4	7.7609
GPAA1	4	1	1	1	17852	0	6.632	5.7e-09	2.7729e-07	0.000825	2	4	6.632
CRELD1	4	0.99997	0.99997	1	17848	0	6.6876	2.8494e-08	2.7729e-07	0.000825	3	4	6.6876
PIGT	4	0.15895	0.30061	0.989593	5110	1	6.0309	3.044e-08	2.7729e-07	0.000825	4	3	6.0309
PIGK	4	0.35251	0.49762	1	8515	1	6.5834	8.0184e-08	2.7729e-07	0.000825	5	3	6.5834
PIGS	4	0.99988	0.99988	1	17845	0	5.7533	1.5511e-07	2.7729e-07	0.000825	6	4	5.7533
SCN9A	4	1	1	1	17851	0	5.4461	2.0685e-07	8.3188e-07	0.002122	7	4	5.4461
STT3B	3	1	1	1	17850	0	6.8004	4.5741e-07	1.3865e-06	0.003094	8	3	6.8004
TMEM233	3	0.99993	0.99993	1	17847	0	6.6582	6.9794e-07	2.4956e-06	0.00495	9	3	6.6582
LMAN2L	4	0.99999	0.99999	1	17849	0	3.677	1.0654e-05	3.5771e-05	0.063861	10	4	3.677
MMGT1	4	0.9971	0.99712	1	17778	0	4.4489	1.6037e-05	5.8509e-05	0.094959	11	4	4.4489
SCN3B	4	0.91639	0.91613	1	16155	0	4.1897	1.9635e-05	7.3482e-05	0.109323	12	3	4.1897
EMC1	4	0.9815	0.98156	1	17444	0	4.262	2.9035e-05	0.00010731	0.147372	13	3	4.262
CIB2	4	0.30475	0.44889	1	7705	1	2.7216	4.1727e-05	0.00015612	0.190429	14	2	2.7216
TMED10	4	0.9968	0.99684	1	17773	0	3.9398	5.2803e-05	0.00019494	0.217512	15	4	3.9398
COG8	4	0.40931	0.55565	1	9489	1	3.8058	6.9148e-05	0.00026093	0.259901	16	3	3.8058
JAGN1	4	0.99936	0.99937	1	17836	0	3.7905	6.9878e-05	0.00026204	0.259901	17	4	3.7905
RCE1	2	0.99992	0.99991	1	17846	0	5.0587	8.2058e-05	0.00016	0.190429	18	2	5.0587
UNC50	4	0.80959	0.81008	1	14285	1	3.1464	9.3924e-05	0.00034911	0.328035	19	3	3.1464
GJB6	4	0.77352	0.77917	1	13717	1	3.3149	9.8144e-05	0.00036908	0.329455	20	3	3.3149
RER1	4	0.99884	0.99882	1	17825	0	4.1253	0.00011322	0.00042453	0.360915	21	4	4.1253
VPS52	4	0.63135	0.68491	1	11903	1	4.1257	0.0001383	0.00053323	0.413904	22	3	4.1257
CXCL1	3	0.99985	0.99984	1	17844	0	3.159	0.00014846	0.00045781	0.371512	23	3	3.159
BRAF	4	0.90886	0.90853	1	16022	0	2.1967	0.00014993	0.00057788	0.417174	24	2	2.1967
ZMYM2	4	0.99984	0.99985	1	17843	0	2.9859	0.00015789	0.00060755	0.417174	25	4	2.9859
API5	3	0.9998	0.9998	1	17842	0	3.1745	0.00019842	0.00059646	0.417174	26	3	3.1745
STT3A	4	0.37481	0.52036	1	8895	1	2.8128	0.00026392	0.00098023	0.574098	27	3	2.8128
LDB1	4	0.72053	0.73983	1	13008	1	3.5867	0.00028765	0.0010651	0.594214	28	3	3.5867
TRPS1	4	0.99969	0.99971	1	17841	0	3.4265	0.00030846	0.0011283	0.610411	29	4	3.4265
SLC25A1	4	0.38281	0.52852	1	9046	1	3.3816	0.00032039	0.0011704	0.613731	30	3	3.3816
NF2	3	0.99967	0.99966	1	17840	0	4.149	0.00033313	0.00099686	0.574098	31	3	4.149
MIER2	4	0.80864	0.80922	1	14268	1	2.378	0.00035449	0.0012869	0.613731	32	2	2.378
TRPT1	4	0.8812	0.88065	1	15522	0	3.4501	0.0003594	0.0013063	0.613731	33	3	3.4501
NAPA	2	0.97311	0.97306	1	17261	0	4.7326	0.00041345	0.00077725	0.488051	34	2	4.7326
AIM2	3	0.46766	0.52776	1	10330	1	4.4254	0.00042304	0.0012703	0.613731	35	2	4.4254
SEC11A	4	0.95031	0.95014	1	16814	0	3.7171	0.00043711	0.0015725	0.701856	36	3	3.7171
B3GAT1	4	0.99954	0.99956	1	17839	0	2.3808	0.00045746	0.0016552	0.70356	37	4	2.3808
CDK2AP2	4	0.59031	0.66289	1	11475	1	2.988	0.00047285	0.0017156	0.70806	38	3	2.988
KIF13A	4	0.017617	0.055952	0.942829	975	1	3.2271	0.00049076	0.0017772	0.70806	39	3	3.2271
SLC12A4	4	0.91614	0.91587	1	16152	0	3.7497	0.00049475	0.0017916	0.70806	40	3	3.7497
GLA	4	0.86294	0.86249	1	15186	0	2.7923	0.00053497	0.0019313	0.70806	41	3	2.7923
TREM2	4	0.5811	0.65815	1	11387	1	3.2689	0.00054477	0.0019635	0.70806	42	3	3.2689
FAM49B	4	0.99945	0.99946	1	17838	0	2.626	0.00055416	0.0020018	0.70806	43	4	2.626
MED16	3	0.99944	0.99944	1	17837	0	3.0297	0.00056105	0.0016485	0.70356	44	3	3.0297
ALG8	4	0.98755	0.98763	1	17588	0	3.7337	0.00057155	0.0020789	0.70806	45	3	3.7337
STRIP1	4	0.6145	0.67572	1	11707	1	3.2312	0.00057509	0.0020877	0.70806	46	3	3.2312
TMEM208	4	0.49664	0.61856	1	10585	1	3.0633	0.00065349	0.0023767	0.70806	47	3	3.0633
TMEM131	4	0.99241	0.99253	1	17681	0	3.042	0.00065831	0.0023944	0.70806	48	4	3.042
SLC25A44	4	0.99322	0.99334	1	17697	0	3.1335	0.00066207	0.0024099	0.70806	49	4	3.1335
RAB8A	4	0.99932	0.99933	1	17835	0	2.3806	0.00068339	0.0024942	0.70806	50	4	2.3806
CDC73	2	0.33778	0.36748	0.994253	8287	1	2.0884	0.00068904	0.0012908	0.613731	51	1	2.0884
GTF3C4	1	0.99929	0.99933	1	17834	0	5.7526	0.00071213	0.00070904	0.46883	52	1	5.7526
WRB	4	0.99082	0.99094	1	17650	0	3.1175	0.00072777	0.0026523	0.70806	53	4	3.1175
MON2	4	0.36122	0.50649	1	8667	1	2.4411	0.00072977	0.0026578	0.70806	54	2	2.4411
EXOC3L2	3	0.55912	0.58886	1	11169	1	3.9928	0.00073079	0.002136	0.70806	55	2	3.9928
TOR1B	3	0.81112	0.811	1	14319	0	3.7867	0.0007429	0.0021693	0.70806	56	2	3.7867
NNMT	4	0.96657	0.96644	1	17123	0	3.3423	0.00075133	0.0027261	0.70806	57	3	3.3423
FGF20	4	0.51672	0.62743	1	10761	1	2.9497	0.00077138	0.0027926	0.70806	58	3	2.9497
HIST3H2BB	4	0.043056	0.10814	0.943248	1940	2	0.73332	0.00077229	0.0027959	0.70806	59	2	0.73332
ZEB1	4	0.30265	0.44679	1	7678	1	3.3418	0.00077735	0.0028159	0.70806	60	3	3.3418
CCDC167	3	0.99921	0.99921	1	17833	0	3.2589	0.00078734	0.0022985	0.70806	61	3	3.2589
GLRX5	1	0.9992	0.99923	1	17832	0	5.6591	0.00080402	0.00079278	0.488051	62	1	5.6591
NAT10	2	0.65696	0.6566	1	12200	0	2.6925	0.00081151	0.0015243	0.697766	63	1	2.6925
NOLC1	3	0.24089	0.36374	0.993609	6613	1	1.6901	0.00084972	0.0024671	0.70806	64	2	1.6901
SPHK2	4	0.99602	0.99611	1	17763	0	3.6023	0.00088279	0.0031969	0.739532	65	4	3.6023
SCAP	3	0.99911	0.99912	1	17831	0	2.8676	0.00088643	0.0025713	0.70806	66	3	2.8676
RABIF	4	0.99801	0.99804	1	17803	0	3.3152	0.00091568	0.0033128	0.739532	67	4	3.3152
TRAPPC3	3	0.99683	0.99686	1	17774	0	3.3231	0.00091722	0.0026601	0.70806	68	3	3.3231
ETHE1	4	0.90391	0.90353	1	15927	0	2.981	0.00092236	0.0033455	0.739532	69	3	2.981
ZNF3	4	0.98634	0.9864	1	17559	0	2.6477	0.00092705	0.0033622	0.739532	70	3	2.6477
MTFP1	4	0.99907	0.99905	1	17830	0	2.0199	0.0009276	0.0033633	0.739532	71	4	2.0199
TTN	4	0.68225	0.71475	1	12524	1	3.3498	0.00094054	0.0034032	0.739532	72	3	3.3498
RXFP1	4	0.94118	0.941	1	16638	0	2.6582	0.00094665	0.0034276	0.739532	73	3	2.6582
KCTD8	4	0.99348	0.99359	1	17707	0	2.7454	0.0009474	0.0034309	0.739532	74	4	2.7454
TALDO1	4	0.98271	0.98278	1	17477	0	1.5445	0.00094917	0.0034381	0.739532	75	3	1.5445
PIAS3	4	0.999	0.99898	1	17829	0	2.3132	0.0010006	0.0035951	0.753799	76	4	2.3132
RIIAD1	4	0.82874	0.8281	1	14597	1	0.2561	0.0010104	0.0036311	0.753799	77	1	0.2561
TAAR8	4	0.86984	0.86939	1	15314	0	3.0444	0.0010427	0.0037526	0.762545	78	3	3.0444
HSPA14	3	0.99894	0.99896	1	17828	0	2.6949	0.0010615	0.0030815	0.739532	79	3	2.6949
TINF2	3	0.94785	0.94809	1	16764	0	4.047	0.0010793	0.0031381	0.739532	80	2	4.047
LY75	4	0.99892	0.99891	1	17827	0	2.1945	0.0010794	0.0038923	0.772112	81	4	2.1945
TBC1D22B	3	0.74184	0.7419	1	13270	0	2.6125	0.0011252	0.0032596	0.739532	82	2	2.6125
RHOBTB1	4	0.99886	0.99885	1	17826	0	2.5866	0.0011374	0.004092	0.79671	83	4	2.5866
ANO7	4	0.097508	0.21064	0.976684	3623	1	3.0985	0.0011516	0.0041502	0.79671	84	3	3.0985
RXFP4	4	0.97747	0.9775	1	17354	0	2.6487	0.0011632	0.0041996	0.797609	85	3	2.6487
SPCS1	4	0.65373	0.69757	1	12150	1	2.0404	0.001194	0.0043027	0.806931	86	3	2.0404
PGM3	2	0.9988	0.99877	1	17824	0	3.0609	0.0012006	0.0022896	0.70806	87	2	3.0609
OR8A1	4	0.97916	0.97924	1	17398	0	2.6837	0.0012137	0.0043776	0.806931	88	3	2.6837
KRT18	3	0.99878	0.9988	1	17823	0	3.0664	0.0012165	0.0035136	0.746759	89	3	3.0664
OR12D3	4	0.99874	0.99873	1	17822	0	2.5777	0.0012621	0.0045584	0.806931	90	4	2.5777
C9orf142	4	0.056146	0.13362	0.950968	2372	1	2.2082	0.0012703	0.0045861	0.806931	91	2	2.2082
SEPHS1	4	0.99871	0.99871	1	17821	0	2.9664	0.001288	0.004646	0.806931	92	4	2.9664
PTPRN	4	0.99869	0.9987	1	17820	0	2.03	0.0013066	0.0047087	0.806931	93	4	2.03
TRUB2	3	0.81112	0.811	1	14313	0	-0.27651	0.0013088	0.0037587	0.762545	94	1	-0.27651
OSTN	4	0.96757	0.96744	1	17146	0	2.5308	0.0013132	0.0047331	0.806931	95	3	2.5308
MCTP1	4	0.011853	0.039216	0.891998	723	3	-2.1958	0.0013164	0.0047481	0.806931	96	1	-2.1958
GRAMD1A	4	0.94962	0.94944	1	16798	0	2.9412	0.0013429	0.004834	0.806931	97	3	2.9412
HIST1H2AB	3	0.99811	0.99814	1	17808	0	3.3231	0.0013526	0.0038735	0.772112	98	3	3.3231
TMEM246	4	0.91684	0.91659	1	16167	0	2.3827	0.0013718	0.0049366	0.816052	99	2	2.3827
SLC25A23	4	0.99858	0.99858	1	17819	0	2.0814	0.0014249	0.0051274	0.825893	100	4	2.0814
STMN2	4	0.46957	0.60692	1	10356	1	3.2233	0.0014365	0.0051718	0.825893	101	3	3.2233
KLHL40	4	0.99369	0.99379	1	17711	0	2.5888	0.0015147	0.0054646	0.863358	102	4	2.5888
RRP8	3	0.86936	0.86939	1	15302	0	2.4334	0.0015383	0.0043904	0.806931	103	2	2.4334
GPR39	4	0.99842	0.99844	1	17818	0	2.241	0.001582	0.0056942	0.870435	104	4	2.241
C20orf27	4	0.63422	0.6865	1	11934	1	2.7629	0.0016091	0.0057935	0.870435	105	3	2.7629
AKIP1	4	0.99836	0.99838	1	17817	0	2.4225	0.0016399	0.0059022	0.870435	106	4	2.4225
MTCH2	4	0.99834	0.99836	1	17816	0	2.221	0.0016607	0.0059743	0.870435	107	4	2.221
MYLIP	4	0.94812	0.94796	1	16770	0	1.8614	0.0016835	0.0060464	0.870435	108	3	1.8614
KBTBD4	3	0.99831	0.99834	1	17815	0	2.408	0.0016872	0.0048363	0.806931	109	3	2.408
LAMA1	4	0.9983	0.99832	1	17814	0	2.2908	0.0017003	0.0060974	0.870435	110	4	2.2908
SUPT4H1	4	0.98981	0.98989	1	17630	0	2.9039	0.0017145	0.0061528	0.870435	111	3	2.9039
CRYBA2	4	0.95266	0.95244	1	16861	0	2.4263	0.0017465	0.0062699	0.870435	112	3	2.4263
TMED2	3	0.92597	0.92608	1	16368	0	1.7849	0.0017678	0.0050586	0.825893	113	2	1.7849
ARHGEF25	4	0.99822	0.99826	1	17813	0	2.0085	0.001777	0.0063841	0.870435	114	4	2.0085
MED25	4	0.65641	0.69917	1	12189	1	1.9896	0.0018059	0.0064845	0.870435	115	2	1.9896
C19orf25	3	0.6589	0.6656	1	12225	1	1.168	0.0018137	0.0051812	0.825893	116	1	1.168
CUL9	4	0.99817	0.99821	1	17812	0	1.979	0.0018301	0.006566	0.870435	117	4	1.979
NNT	4	0.99814	0.99818	1	17811	0	2.0883	0.0018557	0.0066581	0.870435	118	4	2.0883
CAPN12	4	0.99814	0.99818	1	17810	0	2.1046	0.0018579	0.0066642	0.870435	119	4	2.1046
GNMT	4	0.84956	0.84893	1	14980	0	3.0352	0.0018854	0.0067523	0.870435	120	3	3.0352
FMOD	4	0.99811	0.99815	1	17809	0	1.9614	0.0018882	0.0067656	0.870435	121	4	1.9614
ZNRD1	1	0.99808	0.99811	1	17807	0	5.3289	0.001922	0.0018726	0.70806	122	1	5.3289
SLC41A2	4	0.99806	0.99809	1	17806	0	2.079	0.0019358	0.006942	0.870435	123	4	2.079
BACH2	3	0.99803	0.99806	1	17805	0	3.0726	0.0019728	0.0056193	0.870435	124	3	3.0726
ZNF35	4	0.97612	0.97613	1	17327	0	2.8049	0.0019783	0.0070934	0.870435	125	3	2.8049
CCNE2	4	0.99802	0.99805	1	17804	0	1.8083	0.0019791	0.0070945	0.870435	126	4	1.8083
SNX21	4	0.88352	0.88301	1	15580	0	1.9874	0.0019894	0.0071261	0.870435	127	3	1.9874
CNTN2	4	0.97711	0.97716	1	17347	0	2.8888	0.0019938	0.0071439	0.870435	128	3	2.8888
STK11IP	4	0.86245	0.86202	1	15176	0	2.6727	0.0020004	0.0071694	0.870435	129	3	2.6727
PXDNL	4	0.083903	0.186	0.96739	3242	2	0.99658	0.0020676	0.0074001	0.870435	130	2	0.99658
USP44	4	0.88934	0.88887	1	15686	0	2.8598	0.0020677	0.0074001	0.870435	131	3	2.8598
ZNF736	1	0.99789	0.99794	1	17802	0	5.6715	0.0021058	0.0020689	0.70806	132	1	5.6715
OR51B2	4	0.83671	0.83608	1	14734	0	2.0865	0.0021077	0.0075454	0.870435	133	2	2.0865
FUT3	4	0.98287	0.98295	1	17481	0	1.7853	0.0021423	0.0076691	0.870435	134	2	1.7853
STK11	4	0.25942	0.40293	1	6940	1	2.3279	0.0021469	0.007684	0.870435	135	3	2.3279
HIRA	4	0.98705	0.98714	1	17576	0	2.3443	0.0021482	0.0076885	0.870435	136	3	2.3443
SERPINF2	4	0.83138	0.83076	1	14641	0	3.406	0.0021788	0.0077977	0.870435	137	3	3.406
TOMM6	4	0.9872	0.98729	1	17580	0	2.608	0.0021914	0.0078354	0.870435	138	3	2.608
RCOR3	4	0.9667	0.96657	1	17127	0	2.6302	0.0022055	0.0078865	0.870435	139	3	2.6302
MCM9	4	0.99777	0.9978	1	17801	0	1.9833	0.0022274	0.0079624	0.870435	140	4	1.9833
BCAT1	4	0.28256	0.42639	1	7357	2	0.21191	0.0022341	0.007988	0.870435	141	1	0.21191
KRTDAP	4	0.52423	0.63088	1	10836	1	2.6735	0.0022388	0.0080002	0.870435	142	3	2.6735
METTL13	4	0.99776	0.99778	1	17800	0	2.2329	0.0022432	0.0080146	0.870435	143	4	2.2329
ZDHHC11B	1	0.99776	0.99779	1	17799	0	5.3894	0.0022436	0.0022059	0.70806	144	1	5.3894
UBAP2	4	0.94134	0.94114	1	16641	0	2.697	0.0022651	0.0080872	0.870435	145	3	2.697
ST7L	3	0.916	0.91606	1	16149	0	3.3983	0.0022712	0.0064052	0.870435	146	2	3.3983
CDC42	2	0.81014	0.80963	1	14294	0	3.0576	0.0022806	0.0044425	0.806931	147	1	3.0576
ZNF720	2	0.9977	0.99762	1	17798	0	3.1116	0.0023029	0.0044852	0.806931	148	2	3.1116
EMC4	4	0.9916	0.99172	1	17666	0	2.5468	0.0023063	0.008232	0.870435	149	4	2.5468
ADAM21	4	0.063513	0.14771	0.957928	2610	2	0.43997	0.0023367	0.0083418	0.870435	150	2	0.43997
CALHM1	4	0.99764	0.99767	1	17797	0	2.3355	0.0023551	0.0083983	0.870435	151	4	2.3355
ARHGEF3	4	0.33775	0.48246	1	8284	2	1.5511	0.002424	0.0086568	0.870435	152	2	1.5511
SLC30A5	3	0.99753	0.99755	1	17796	0	2.1	0.0024674	0.006937	0.870435	153	3	2.1
DCLRE1A	4	0.96489	0.96476	1	17088	0	3.1758	0.0024787	0.0088265	0.870435	154	3	3.1758
SURF4	4	0.98833	0.98841	1	17607	0	2.6051	0.0025103	0.0089291	0.870435	155	3	2.6051
C2CD2L	4	0.99749	0.99752	1	17795	0	1.8087	0.0025135	0.0089374	0.870435	156	4	1.8087
ZNF627	4	0.99748	0.99751	1	17794	0	1.7226	0.0025204	0.008964	0.870435	157	4	1.7226
ALPL	4	0.78656	0.78991	1	13908	1	2.5142	0.0025329	0.009004	0.870435	158	3	2.5142
GAL3ST1	4	0.99746	0.9975	1	17793	0	1.7712	0.0025397	0.0090372	0.870435	159	4	1.7712
PAX7	4	0.73981	0.75348	1	13239	1	1.1631	0.0025398	0.0090378	0.870435	160	2	1.1631
WDSUB1	4	0.81074	0.81112	1	14307	1	2.7038	0.0025403	0.0090389	0.870435	161	3	2.7038
HSD17B2	3	0.71047	0.71139	1	12886	1	3.097	0.0025758	0.0072382	0.870435	162	2	3.097
SELENBP1	4	0.98838	0.98847	1	17608	0	2.5041	0.0025856	0.0091842	0.870435	163	3	2.5041
HABP4	4	0.76651	0.77361	1	13619	1	3.1319	0.0025948	0.0092097	0.870435	164	3	3.1319
TXNDC15	4	0.99737	0.99739	1	17792	0	2.0925	0.0026317	0.0093367	0.870435	165	4	2.0925
DAAM1	4	0.99736	0.99739	1	17791	0	1.9909	0.002636	0.0093511	0.870435	166	4	1.9909
RHOC	4	0.99666	0.9967	1	17770	0	2.5222	0.0026517	0.0094005	0.870435	167	4	2.5222
ARF1	4	0.99734	0.99736	1	17790	0	2.4419	0.0026582	0.0094177	0.870435	168	4	2.4419
C10orf67	4	0.88974	0.88928	1	15691	0	0.94192	0.0026621	0.0094304	0.870435	169	1	0.94192
OR5M9	4	0.99734	0.99736	1	17789	0	1.7242	0.0026639	0.0094379	0.870435	170	4	1.7242
ALDH3B2	3	0.78684	0.78686	1	13918	0	3.3599	0.0026744	0.0075027	0.870435	171	2	3.3599
EYA1	4	0.99732	0.99735	1	17788	0	1.7293	0.0026776	0.0094842	0.870435	172	4	1.7293
HMGCL	4	0.33406	0.47868	1	8217	1	2.5802	0.0027053	0.0095829	0.870435	173	3	2.5802
YY2	4	0.99728	0.99731	1	17787	0	2.1514	0.0027189	0.0096334	0.870435	174	4	2.1514
TYMS	4	0.69326	0.7217	1	12684	1	0.82553	0.0027232	0.0096511	0.870435	175	2	0.82553
NMT2	4	0.99727	0.9973	1	17786	0	2.4738	0.0027306	0.0096756	0.870435	176	4	2.4738
FAM198A	3	0.839	0.83892	1	14762	0	0.43441	0.0027312	0.0076657	0.870435	177	1	0.43441
PRRT1	3	0.99727	0.9973	1	17785	0	2.522	0.0027331	0.0076691	0.870435	178	3	2.522
CCKAR	4	0.99724	0.99727	1	17784	0	1.7202	0.0027563	0.0097637	0.870435	179	4	1.7202
SLC7A4	4	0.82473	0.82423	1	14520	1	2.539	0.0027871	0.009878	0.870435	180	3	2.539
MTM1	4	0.9972	0.99723	1	17783	0	1.8749	0.0027978	0.0099124	0.870435	181	4	1.8749
CXXC11	3	0.91727	0.91736	1	16178	0	3.44	0.0028022	0.0078576	0.870435	182	2	3.44
OR7A17	4	0.74393	0.75652	1	13295	1	2.8503	0.0028023	0.0099318	0.870435	183	3	2.8503
RASSF7	4	0.9972	0.99723	1	17782	0	1.5945	0.0028038	0.0099384	0.870435	184	4	1.5945
MKNK1	4	0.99717	0.9972	1	17781	0	2.0101	0.0028277	0.010035	0.870435	185	4	2.0101
ALG5	3	0.99716	0.99718	1	17780	0	2.6035	0.0028354	0.0079552	0.870435	186	3	2.6035
SGMS1	4	0.96451	0.96438	1	17085	0	3.2248	0.0028465	0.010101	0.870435	187	3	3.2248
WDR74	1	0.99714	0.99719	1	17779	0	4.7265	0.0028562	0.0028126	0.70806	188	1	4.7265
THAP2	4	0.45819	0.60218	1	10262	1	3.0168	0.0029256	0.010387	0.870435	189	3	3.0168
CLIC3	4	0.64733	0.69397	1	12081	1	1.4118	0.0029372	0.010426	0.870435	190	2	1.4118
SAMD1	4	0.95077	0.95059	1	16822	0	2.712	0.0029464	0.010453	0.870435	191	3	2.712
VENTX	3	0.78065	0.78067	1	13829	0	2.4524	0.0029605	0.0082974	0.870435	192	2	2.4524
ISYNA1	3	0.97001	0.97022	1	17194	0	3.1288	0.0030063	0.0084211	0.870435	193	2	3.1288
C6orf100	4	0.99699	0.99702	1	17777	0	2.167	0.0030147	0.010685	0.870435	194	4	2.167
BAG6	4	0.048041	0.11775	0.946003	2122	3	-1.7282	0.0030289	0.010739	0.870435	195	1	-1.7282
HIST1H1D	4	0.99696	0.99699	1	17776	0	2.0244	0.0030424	0.010782	0.870435	196	4	2.0244
ZNF23	4	0.88506	0.88456	1	15606	0	2.682	0.0030465	0.010795	0.870435	197	3	2.682
BIN1	4	0.94686	0.94668	1	16746	0	2.6761	0.0030681	0.010868	0.870435	198	3	2.6761
ZNF606	3	0.98651	0.98666	1	17563	0	3.8211	0.003078	0.0086102	0.870435	199	3	3.8211
CDKL3	4	0.20535	0.34798	0.992975	5976	1	1.9007	0.0030964	0.010958	0.870435	200	2	1.9007
UBE2W	4	0.487	0.61443	1	10511	1	2.2972	0.0031081	0.010999	0.870435	201	3	2.2972
HLTF	4	0.99688	0.99691	1	17775	0	1.7041	0.0031177	0.011035	0.870435	202	4	1.7041
PRDX3	4	0.074429	0.16836	0.959971	2956	2	-1.0781	0.0031511	0.01114	0.870435	203	1	-1.0781
FOXE1	4	0.87498	0.87449	1	15413	0	2.5783	0.0031766	0.011238	0.870435	204	3	2.5783
LRIF1	4	0.80412	0.80514	1	14196	1	1.8119	0.0031819	0.011253	0.870435	205	2	1.8119
FGF4	4	0.80198	0.80321	1	14159	1	2.5254	0.0032399	0.011471	0.870435	206	3	2.5254
PHF23	3	0.94426	0.94443	1	16698	0	3.2028	0.0032561	0.0090788	0.870435	207	2	3.2028
CCDC85B	4	0.99673	0.99677	1	17772	0	1.7571	0.0032683	0.011572	0.870435	208	4	1.7571
FGFR1OP2	4	0.99672	0.99676	1	17771	0	1.9405	0.00328	0.011609	0.870435	209	4	1.9405
IQGAP3	4	0.80353	0.80459	1	14188	1	2.1111	0.0033061	0.011697	0.870435	210	2	2.1111
HES1	3	0.59644	0.61616	1	11542	1	2.9258	0.0033215	0.0092491	0.870435	211	2	2.9258
C3orf62	4	0.97576	0.97575	1	17313	0	2.5608	0.0033349	0.01179	0.870435	212	3	2.5608
CDCA2	4	0.67194	0.70845	1	12398	1	0.24689	0.0033955	0.011995	0.870435	213	1	0.24689
DBNDD1	4	0.99303	0.99314	1	17693	0	2.6496	0.003407	0.012027	0.870435	214	4	2.6496
CCL7	3	0.99657	0.99662	1	17769	0	2.4117	0.0034342	0.0095452	0.870435	215	3	2.4117
C11orf70	4	0.82828	0.82766	1	14586	1	1.1148	0.0034566	0.012194	0.870435	216	2	1.1148
TRIP12	4	0.86623	0.86578	1	15253	0	2.2383	0.0034624	0.012209	0.870435	217	2	2.2383
ACSL5	4	0.99652	0.99656	1	17768	0	2.3467	0.0034836	0.012279	0.870435	218	4	2.3467
ZRANB3	4	0.99648	0.99654	1	17767	0	2.6047	0.0035162	0.012394	0.870435	219	4	2.6047
SPATA25	4	0.013742	0.045036	0.914631	803	2	-0.81979	0.0035177	0.012401	0.870435	220	1	-0.81979
PAGE1	4	0.00070429	0.0025686	0.706108	63	1	2.5699	0.0035318	0.012437	0.870435	221	3	2.5699
FNTB	2	0.55742	0.55798	1	11152	1	2.0402	0.0035651	0.0068677	0.870435	222	1	2.0402
ZDHHC5	4	0.30178	0.44592	1	7665	1	1.0972	0.0035788	0.012583	0.870435	223	2	1.0972
ALG6	4	0.88789	0.88745	1	15661	0	2.9313	0.0035899	0.012622	0.870435	224	3	2.9313
HSD17B3	4	0.56213	0.64871	1	11204	1	2.6932	0.0036029	0.012674	0.870435	225	3	2.6932
ATAD3C	4	0.99637	0.99643	1	17766	0	2.4011	0.0036326	0.012776	0.870435	226	4	2.4011
PID1	4	0.75472	0.76456	1	13448	1	2.1966	0.0036528	0.012851	0.870435	227	2	2.1966
TMEM30A	4	0.96689	0.96677	1	17133	0	2.7146	0.0036571	0.01287	0.870435	228	3	2.7146
ACOT11	4	0.65151	0.69633	1	12131	1	0.66634	0.003701	0.013017	0.870435	229	2	0.66634
PHKG2	4	0.96934	0.96922	1	17181	0	2.4287	0.003703	0.013023	0.870435	230	3	2.4287
SCPEP1	4	0.86386	0.86342	1	15203	0	1.9893	0.0037188	0.013075	0.870435	231	2	1.9893
SREK1	4	0.35929	0.50453	1	8625	1	1.6835	0.003772	0.013249	0.870435	232	2	1.6835
KIF25	4	0.99621	0.99629	1	17765	0	2.0649	0.0037882	0.013305	0.870435	233	4	2.0649
POU6F2	4	0.107	0.22757	0.982769	3879	2	-0.87312	0.0038232	0.013424	0.870435	234	1	-0.87312
GPR111	3	0.98246	0.98262	1	17471	0	3.2735	0.0038806	0.010744	0.870435	235	3	3.2735
TRIM8	4	0.34746	0.49243	1	8421	1	0.96344	0.0038842	0.013634	0.870435	236	2	0.96344
WDR93	4	0.99608	0.99618	1	17764	0	2.0633	0.0039161	0.013727	0.870435	237	4	2.0633
GPA33	4	0.99208	0.99221	1	17673	0	2.4534	0.0039213	0.013744	0.870435	238	4	2.4534
GSG1	4	0.94073	0.94052	1	16633	0	2.7144	0.0039213	0.013744	0.870435	239	3	2.7144
OPRM1	4	0.56337	0.64933	1	11218	1	2.8755	0.0039294	0.013769	0.870435	240	3	2.8755
MADCAM1	4	0.041278	0.1046	0.942829	1874	2	0.61266	0.0039475	0.013844	0.870435	241	2	0.61266
FBXO25	4	0.25815	0.40162	1	6911	1	3.0515	0.0039658	0.013905	0.870435	242	3	3.0515
ANKDD1B	4	0.98922	0.98933	1	17620	0	2.9557	0.0039749	0.01393	0.870435	243	3	2.9557
SPRR3	4	0.78191	0.786	1	13838	1	2.2798	0.0039982	0.014011	0.870435	244	3	2.2798
H2AFJ	4	0.96972	0.96961	1	17189	0	3.2145	0.0040034	0.014035	0.870435	245	3	3.2145
SENP8	3	0.99598	0.99604	1	17762	0	2.3847	0.0040188	0.011142	0.870435	246	3	2.3847
PHF21A	4	0.99597	0.99606	1	17761	0	1.6827	0.0040314	0.014136	0.870435	247	4	1.6827
GLT1D1	3	0.64744	0.65621	1	12084	1	3.4259	0.0040435	0.011204	0.870435	248	2	3.4259
RNF112	4	0.11689	0.24489	0.985869	4164	2	0.0045363	0.0040675	0.014245	0.870435	249	2	0.0045363
AP1M1	4	0.99592	0.99601	1	17760	0	1.6257	0.0040797	0.014291	0.870435	250	4	1.6257
IL31RA	4	0.3569	0.50204	1	8592	2	1.6167	0.0040806	0.014292	0.870435	251	2	1.6167
GNA11	4	0.97747	0.97751	1	17355	0	2.338	0.0041034	0.014374	0.870435	252	3	2.338
TRMT11	4	0.98872	0.98884	1	17614	0	2.3115	0.0041087	0.014388	0.870435	253	3	2.3115
L3MBTL2	4	0.99589	0.99597	1	17759	0	1.8517	0.0041094	0.014391	0.870435	254	4	1.8517
PFN1	3	0.93648	0.93664	1	16559	0	2.7395	0.0041145	0.011388	0.870435	255	2	2.7395
TCP10L	4	0.3058	0.44992	1	7726	2	-0.2421	0.0041285	0.014463	0.870435	256	1	-0.2421
UBE3B	4	0.99587	0.99595	1	17758	0	1.7898	0.0041333	0.014482	0.870435	257	4	1.7898
ZNF17	4	0.46531	0.60514	1	10313	1	3.0045	0.0041496	0.014529	0.870435	258	3	3.0045
MED26	3	0.91727	0.91736	1	16177	0	3.1711	0.0041794	0.011542	0.870435	259	2	3.1711
COL4A3BP	4	0.39246	0.53835	1	9193	2	0.77304	0.0041896	0.014663	0.870435	260	2	0.77304
ILK	3	0.97993	0.98006	1	17411	0	3.5933	0.0041928	0.011582	0.870435	261	3	3.5933
NOP58	1	0.9958	0.99588	1	17757	0	4.9109	0.0042039	0.0041408	0.79671	262	1	4.9109
TRPM7	4	0.80412	0.80514	1	14193	1	1.6652	0.0042274	0.014798	0.870435	263	2	1.6652
IRF2BP1	4	0.95216	0.95196	1	16851	0	2.3786	0.0042274	0.014798	0.870435	264	3	2.3786
HMX3	3	0.040268	0.098574	0.942829	1836	2	-2.1984	0.0042438	0.011734	0.870435	265	1	-2.1984
SLC22A16	4	0.86454	0.86411	1	15220	0	2.4989	0.0042991	0.015033	0.870435	266	3	2.4989
SV2A	4	0.8991	0.89874	1	15839	0	2.4102	0.0043117	0.015067	0.870435	267	3	2.4102
TRPM8	4	0.64984	0.69541	1	12114	1	1.9129	0.0043268	0.015111	0.870435	268	2	1.9129
RP11-1220K2.2	4	0.97205	0.97199	1	17233	0	2.3105	0.0043559	0.015217	0.870435	269	3	2.3105
LRRC8A	4	0.99564	0.99573	1	17756	0	1.7211	0.0043575	0.015225	0.870435	270	4	1.7211
UCK2	4	0.75932	0.76804	1	13516	1	0.60278	0.0043728	0.015274	0.870435	271	1	0.60278
ACTL7A	4	0.99562	0.99571	1	17755	0	1.9338	0.0043762	0.015289	0.870435	272	4	1.9338
SNAP91	3	0.96496	0.96519	1	17093	0	3.5861	0.0043926	0.012147	0.870435	273	2	3.5861
TMEM260	4	0.99559	0.99567	1	17754	0	1.3877	0.0044107	0.015401	0.870435	274	4	1.3877
MALL	4	0.99498	0.99507	1	17742	0	2.6292	0.0044187	0.01543	0.870435	275	4	2.6292
GNAI1	4	0.41719	0.56373	1	9605	1	2.1878	0.0044261	0.015458	0.870435	276	3	2.1878
SFSWAP	3	0.089438	0.16987	0.959971	3400	2	-1.7427	0.004427	0.012253	0.870435	277	1	-1.7427
USP32	4	0.63701	0.68805	1	11960	1	2.5416	0.0044671	0.015599	0.870435	278	3	2.5416
KLK12	4	0.77271	0.77855	1	13706	1	2.7397	0.0044727	0.015615	0.870435	279	3	2.7397
SDHD	3	0.27911	0.41091	1	7291	2	-0.94606	0.0045187	0.01252	0.870435	280	1	-0.94606
DTWD2	4	0.8846	0.8841	1	15602	0	1.5353	0.0045214	0.015778	0.870435	281	2	1.5353
SLC6A19	4	0.73461	0.7498	1	13177	1	2.0731	0.0045457	0.015858	0.870435	282	2	2.0731
VDAC3	4	0.96395	0.96381	1	17071	0	2.4637	0.0045506	0.015874	0.870435	283	3	2.4637
ECH1	4	0.90652	0.90618	1	15979	0	2.979	0.0045701	0.015941	0.870435	284	3	2.979
CSDE1	4	0.34105	0.48585	1	8335	2	1.1335	0.0045848	0.015988	0.870435	285	2	1.1335
SLC12A1	4	0.99541	0.9955	1	17753	0	1.7232	0.0045927	0.016013	0.870435	286	4	1.7232
C11orf88	4	0.69004	0.71971	1	12640	1	2.5668	0.0046373	0.016161	0.870435	287	3	2.5668
CADM1	3	0.99536	0.99546	1	17752	0	2.3127	0.0046394	0.012856	0.870435	288	3	2.3127
DMRT3	4	0.99536	0.99545	1	17751	0	1.9803	0.0046405	0.01617	0.870435	289	4	1.9803
CHERP	3	0.98909	0.98921	1	17619	0	2.6949	0.004646	0.012872	0.870435	290	3	2.6949
CNTROB	4	0.285	0.42884	1	7403	2	-0.67044	0.0046475	0.016198	0.870435	291	1	-0.67044
TRMT10B	4	0.968	0.96786	1	17158	0	1.1896	0.0046475	0.016198	0.870435	292	2	1.1896
IER3	3	0.22565	0.34478	0.992975	6363	1	0.98639	0.0046561	0.012893	0.870435	293	1	0.98639
SELP	4	0.6717	0.7083	1	12394	1	2.6149	0.0046603	0.016238	0.870435	294	3	2.6149
RDH5	4	0.37662	0.5222	1	8927	1	2.3082	0.004683	0.016318	0.870435	295	2	2.3082
CRADD	4	0.50867	0.62381	1	10676	1	2.7131	0.0046979	0.016376	0.870435	296	3	2.7131
TCERG1L	4	0.88748	0.88703	1	15655	0	2.4329	0.0047078	0.016415	0.870435	297	3	2.4329
TXNDC8	3	0.99529	0.99539	1	17750	0	2.6738	0.0047139	0.013057	0.870435	298	3	2.6738
HSD11B1L	4	0.35949	0.50472	1	8632	1	2.5191	0.0047326	0.016512	0.870435	299	3	2.5191
CLEC16A	4	0.99527	0.99535	1	17749	0	1.9989	0.0047326	0.016512	0.870435	300	4	1.9989
PAAF1	4	0.69252	0.72125	1	12674	1	0.49055	0.0047391	0.016532	0.870435	301	1	0.49055
OR10J5	4	0.99525	0.99533	1	17748	0	1.8052	0.0047514	0.016571	0.870435	302	4	1.8052
ZDHHC2	4	0.35479	0.49993	1	8551	1	2.4286	0.0047524	0.016572	0.870435	303	3	2.4286
IPMK	4	0.94465	0.94443	1	16706	0	2.2823	0.0047647	0.016615	0.870435	304	3	2.2823
CTDSP1	4	0.99523	0.99531	1	17747	0	1.7976	0.0047692	0.016632	0.870435	305	4	1.7976
HIST1H3H	4	0.99523	0.99531	1	17746	0	2.4637	0.0047703	0.016634	0.870435	306	4	2.4637
ALDH1B1	4	0.99521	0.99529	1	17745	0	2.6595	0.0047881	0.0167	0.870435	307	4	2.6595
DYNAP	3	0.9107	0.9108	1	16048	0	2.1784	0.0047935	0.013261	0.870435	308	2	2.1784
SPP1	4	0.86679	0.86632	1	15262	0	2.1827	0.0048001	0.016742	0.870435	309	3	2.1827
DCTN2	4	0.12288	0.2553	0.985869	4334	2	0.32838	0.0048023	0.016749	0.870435	310	2	0.32838
FOLR2	4	0.99519	0.99527	1	17744	0	2.1334	0.0048093	0.016771	0.870435	311	4	2.1334
ZNF750	4	0.05115	0.12389	0.9498	2208	1	1.602	0.0048612	0.016941	0.870435	312	2	1.602
CHST3	4	0.54356	0.63975	1	11026	1	2.3666	0.0048805	0.017011	0.870435	313	3	2.3666
VSTM5	4	0.96191	0.96175	1	17036	0	2.5238	0.0048978	0.017068	0.870435	314	3	2.5238
GRIP1	4	0.86123	0.86075	1	15157	0	1.6793	0.0049222	0.017149	0.870435	315	3	1.6793
COX6A1P2	4	0.76557	0.77285	1	13610	1	2.709	0.0049281	0.017172	0.870435	316	3	2.709
TRIM66	3	0.72052	0.72093	1	13007	1	3.6551	0.004957	0.0137	0.870435	317	2	3.6551
ZNF222	3	0.99498	0.9951	1	17743	0	2.4743	0.0050187	0.013855	0.870435	318	3	2.4743
SLC6A1	4	0.82666	0.8261	1	14554	1	2.2274	0.0050298	0.017496	0.870435	319	3	2.2274
CTNND1	4	0.73689	0.75139	1	13209	1	2.5717	0.0050363	0.01752	0.870435	320	3	2.5717
NCSTN	4	0.070676	0.16138	0.958517	2832	3	-1.5141	0.0050443	0.017552	0.870435	321	1	-1.5141
VMO1	4	0.32139	0.46576	1	7997	1	2.7586	0.0050554	0.017592	0.870435	322	3	2.7586
LRRC3	4	0.99491	0.99501	1	17741	0	1.569	0.0050882	0.01771	0.870435	323	4	1.569
SSC5D	4	0.90115	0.90074	1	15874	0	2.1802	0.005091	0.01772	0.870435	324	3	2.1802
MS4A10	4	0.50575	0.62254	1	10656	1	1.8326	0.0051053	0.017766	0.870435	325	3	1.8326
KLHL20	4	0.95282	0.95261	1	16864	0	2.0868	0.0051114	0.017784	0.870435	326	3	2.0868
MRPS2	2	0.99488	0.99474	1	17740	0	3.744	0.0051205	0.009838	0.870435	327	2	3.744
CASQ1	4	0.98	0.98008	1	17413	0	2.9032	0.0051257	0.017831	0.870435	328	3	2.9032
LAT	4	0.99485	0.99495	1	17739	0	1.9126	0.005148	0.017897	0.870435	329	4	1.9126
OVOL3	4	0.89424	0.89385	1	15772	0	2.021	0.0051584	0.017933	0.870435	330	2	2.021
WNT8B	4	0.82648	0.8259	1	14552	1	1.0974	0.0051663	0.017962	0.870435	331	2	1.0974
ROBO2	4	0.99483	0.99492	1	17738	0	2.1709	0.0051727	0.017985	0.870435	332	4	2.1709
HPS6	4	0.99479	0.99489	1	17737	0	1.5691	0.0052118	0.018119	0.870435	333	4	1.5691
RPAP2	2	0.56671	0.56692	1	11259	1	2.689	0.0052155	0.010016	0.870435	334	1	2.689
C5orf49	4	0.84749	0.84687	1	14938	0	1.1272	0.0052273	0.018162	0.870435	335	1	1.1272
VLDLR	4	0.99477	0.99486	1	17736	0	1.4161	0.0052345	0.01819	0.870435	336	4	1.4161
JDP2	4	0.99476	0.99486	1	17735	0	1.5021	0.0052368	0.018199	0.870435	337	4	1.5021
WDR44	4	0.99475	0.99485	1	17734	0	2.4389	0.0052547	0.018262	0.870435	338	4	2.4389
ADAM17	3	0.90574	0.90585	1	15964	0	3.4802	0.0052966	0.01461	0.870435	339	2	3.4802
AMICA1	4	0.84936	0.84875	1	14975	0	2.2331	0.0053136	0.01845	0.870435	340	3	2.2331
DCUN1D5	4	0.13623	0.27739	0.989593	4685	2	1.164	0.0053147	0.018455	0.870435	341	2	1.164
NELFE	4	0.99467	0.99477	1	17733	0	2.5413	0.0053293	0.018507	0.870435	342	4	2.5413
DIXDC1	4	0.84001	0.83933	1	14788	0	2.0938	0.0053358	0.018531	0.870435	343	2	2.0938
EVPL	4	0.141	0.28227	0.989593	4769	2	0.22095	0.0053494	0.018574	0.870435	344	2	0.22095
ITGB1	4	0.99464	0.99474	1	17732	0	1.814	0.0053608	0.018617	0.870435	345	4	1.814
TMEM120B	4	0.9946	0.9947	1	17731	0	1.694	0.0054034	0.018744	0.870435	346	4	1.694
HDAC1	4	0.39205	0.53792	1	9187	2	0.1757	0.0054104	0.018771	0.870435	347	1	0.1757
WDR96	2	0.87742	0.87714	1	15445	0	3.1707	0.0054599	0.010467	0.870435	348	1	3.1707
ZNF521	4	0.99453	0.99464	1	17730	0	1.9311	0.005469	0.018966	0.870435	349	4	1.9311
MOAP1	4	0.9945	0.9946	1	17729	0	1.6365	0.0055048	0.019086	0.870435	350	4	1.6365
TRIP10	4	0.99449	0.99459	1	17728	0	1.8813	0.0055116	0.019107	0.870435	351	4	1.8813
TMEM241	4	0.26108	0.40461	1	6970	1	1.0651	0.0055324	0.019163	0.870435	352	2	1.0651
DNAJC5G	4	0.53264	0.63469	1	10920	1	1.7492	0.0055749	0.019314	0.870435	353	2	1.7492
C3orf49	4	0.34415	0.48906	1	8384	2	0.15204	0.0055934	0.019377	0.870435	354	2	0.15204
SLC52A1	3	0.66711	0.67249	1	12341	1	1.9845	0.0056176	0.015433	0.870435	355	2	1.9845
IQCB1	4	0.75835	0.76728	1	13499	1	2.0019	0.0056395	0.019527	0.870435	356	2	2.0019
IRF7	4	0.91672	0.91647	1	16162	0	2.5089	0.0056482	0.019555	0.870435	357	3	2.5089
MYL2	4	0.64836	0.69455	1	12094	1	2.5222	0.0056656	0.019616	0.870435	358	3	2.5222
NAA60	4	0.99431	0.99442	1	17727	0	2.2916	0.0056948	0.01973	0.870435	359	4	2.2916
KIAA0825	4	0.99429	0.99441	1	17726	0	2.0153	0.0057062	0.019775	0.870435	360	4	2.0153
OR10A3	4	0.76977	0.7762	1	13665	1	1.9147	0.0057154	0.019802	0.870435	361	2	1.9147
C20orf85	4	0.90793	0.9076	1	16012	0	2.764	0.005729	0.019848	0.870435	362	3	2.764
PIP4K2A	4	0.99427	0.99439	1	17725	0	2.6565	0.0057291	0.019849	0.870435	363	4	2.6565
ATF7IP2	4	0.99426	0.99438	1	17724	0	2.0101	0.0057368	0.019873	0.870435	364	4	2.0101
ATOX1	4	0.37335	0.51885	1	8874	1	3.0074	0.0057729	0.019982	0.870435	365	3	3.0074
STXBP5L	4	0.38861	0.53442	1	9136	1	1.8356	0.0057764	0.019997	0.870435	366	3	1.8356
CYP4F12	4	0.9666	0.96647	1	17125	0	2.5889	0.0057862	0.020026	0.870435	367	3	2.5889
FZD10	4	0.85112	0.85051	1	15007	0	2.1611	0.0058016	0.020077	0.870435	368	3	2.1611
LEKR1	4	0.67522	0.71041	1	12440	1	2.665	0.0058105	0.020102	0.870435	369	3	2.665
LRRFIP1	4	0.14471	0.28609	0.989593	4839	2	0.41198	0.0058374	0.020188	0.870435	370	2	0.41198
PALLD	4	0.77241	0.77832	1	13703	1	2.3141	0.0058504	0.02023	0.870435	371	3	2.3141
POLE4	4	0.9941	0.99423	1	17723	0	1.8208	0.0058955	0.020385	0.870435	372	4	1.8208
NOL4	4	0.23774	0.38095	0.998614	6558	1	2.1725	0.0059039	0.020417	0.870435	373	3	2.1725
EPC1	4	0.99409	0.99421	1	17722	0	1.5763	0.0059111	0.020438	0.870435	374	4	1.5763
VASP	4	0.099861	0.21488	0.978431	3686	2	-0.41721	0.0059593	0.020576	0.870435	375	1	-0.41721
ATF4	4	0.99403	0.99415	1	17721	0	1.5546	0.0059675	0.020599	0.870435	376	4	1.5546
MYRF	3	0.99402	0.99413	1	17720	0	2.2762	0.0059761	0.016382	0.870435	377	3	2.2762
SPTBN1	4	0.99401	0.99413	1	17719	0	1.5785	0.0059872	0.020666	0.870435	378	4	1.5785
DACT3	4	0.99398	0.9941	1	17718	0	1.4656	0.0060189	0.020764	0.870435	379	4	1.4656
PRPH	4	0.99396	0.99406	1	17717	0	1.828	0.0060375	0.020832	0.870435	380	4	1.828
RBMS1	4	0.99395	0.99406	1	17716	0	1.7126	0.0060454	0.02085	0.870435	381	4	1.7126
ING2	4	0.88049	0.87994	1	15512	0	2.7944	0.0060481	0.02086	0.870435	382	3	2.7944
SSU72	2	0.68094	0.68063	1	12505	0	2.1295	0.0060707	0.011605	0.870435	383	1	2.1295
GBAS	4	0.42496	0.57164	1	9737	2	0.71092	0.0060813	0.020982	0.870435	384	2	0.71092
TSPAN18	4	0.75286	0.76321	1	13418	1	1.818	0.0061411	0.021174	0.870435	385	2	1.818
DYRK1B	4	0.38193	0.52764	1	9031	1	0.57208	0.0061423	0.02118	0.870435	386	1	0.57208
FKBP7	4	0.79423	0.79642	1	14039	1	1.7319	0.0061467	0.021193	0.870435	387	2	1.7319
RHBDD1	4	0.99385	0.99395	1	17715	0	2.1767	0.006147	0.021195	0.870435	388	4	2.1767
LCE3C	4	0.57583	0.6555	1	11339	1	2.6485	0.0061808	0.021302	0.870435	389	3	2.6485
FCGRT	4	0.99381	0.99391	1	17714	0	2.1651	0.0061888	0.021325	0.870435	390	4	2.1651
ZC3HC1	4	0.49737	0.61886	1	10589	1	2.1887	0.0061918	0.021336	0.870435	391	2	2.1887
PDCD2	2	0.99379	0.99366	1	17713	0	3.7473	0.0062121	0.011867	0.870435	392	2	3.7473
ZNF385A	4	0.99377	0.99386	1	17712	0	2.3177	0.0062335	0.021469	0.870435	393	4	2.3177
TAF1L	4	0.54356	0.63975	1	11027	1	0.69915	0.0062642	0.021574	0.870435	394	1	0.69915
HSD17B8	4	0.79754	0.79931	1	14083	1	2.548	0.0062654	0.021579	0.870435	395	3	2.548
ELF5	4	0.27557	0.41934	1	7228	2	0.37117	0.0063252	0.021764	0.870435	396	2	0.37117
GCNT7	4	0.39011	0.53593	1	9159	1	2.243	0.0063339	0.021794	0.870435	397	3	2.243
SRF	2	0.457	0.46608	1	10250	1	1.8192	0.0063455	0.012111	0.870435	398	1	1.8192
PBXIP1	4	0.52753	0.63237	1	10874	1	2.5954	0.0063737	0.021931	0.870435	399	3	2.5954
2011-09-01	4	0.9936	0.9937	1	17710	0	1.8205	0.0063996	0.022019	0.870435	400	4	1.8205
RETNLB	4	0.39938	0.54554	1	9322	1	1.9306	0.0064253	0.022108	0.870435	401	2	1.9306
LCT	4	0.96004	0.95986	1	17009	0	2.1551	0.0064311	0.022125	0.870435	402	2	2.1551
HS3ST6	4	0.99356	0.99366	1	17709	0	1.5117	0.0064441	0.02217	0.870435	403	4	1.5117
CCSER2	4	0.99354	0.99364	1	17708	0	1.9396	0.0064608	0.022231	0.870435	404	4	1.9396
TH	4	0.12299	0.25547	0.985869	4340	1	2.247	0.0065002	0.022344	0.870435	405	3	2.247
TSPAN31	4	0.38057	0.52622	1	9002	2	0.33598	0.0065081	0.022366	0.870435	406	2	0.33598
TCTEX1D1	4	0.88258	0.88207	1	15561	0	2.7086	0.0065147	0.022393	0.870435	407	3	2.7086
SLFN12	4	0.99347	0.99358	1	17706	0	1.9443	0.0065267	0.022434	0.870435	408	4	1.9443
CCDC94	3	0.33916	0.45289	1	8310	1	3.4812	0.006529	0.017837	0.870435	409	2	3.4812
LTA4H	4	0.99345	0.99356	1	17705	0	1.6733	0.006552	0.022508	0.870435	410	4	1.6733
ALS2CL	4	0.39643	0.54242	1	9273	2	0.074604	0.0065691	0.022565	0.870435	411	1	0.074604
SLC25A24	4	0.70542	0.72957	1	12822	1	2.6929	0.0065706	0.022574	0.870435	412	3	2.6929
ERC1	4	0.99343	0.99354	1	17704	0	2.4252	0.0065732	0.022584	0.870435	413	4	2.4252
SPEF2	4	0.9934	0.99351	1	17703	0	1.6178	0.0066001	0.022659	0.870435	414	4	1.6178
STK33	3	0.9934	0.99352	1	17702	0	1.8718	0.0066004	0.018029	0.870435	415	3	1.8718
CTU2	3	0.28515	0.41822	1	7404	1	2.6266	0.0066242	0.018099	0.870435	416	2	2.6266
GATAD2B	4	0.80947	0.80998	1	14281	1	2.4822	0.0066259	0.022739	0.870435	417	3	2.4822
CCDC73	4	0.99336	0.99347	1	17701	0	1.7627	0.0066385	0.022781	0.870435	418	4	1.7627
EMC6	4	0.625	0.68152	1	11820	1	2.5125	0.0066571	0.022836	0.870435	419	3	2.5125
GALR3	4	0.99332	0.99342	1	17700	0	1.9105	0.0066828	0.022919	0.870435	420	4	1.9105
TOMM5	4	0.53553	0.63601	1	10956	1	0.16011	0.006691	0.022943	0.870435	421	1	0.16011
MLST8	4	0.798	0.79975	1	14093	1	2.6131	0.0067098	0.023004	0.870435	422	3	2.6131
ZNF507	4	0.83475	0.83418	1	14701	0	2.3415	0.0067445	0.023126	0.870435	423	3	2.3415
ZSWIM6	4	0.99325	0.99336	1	17699	0	2.1124	0.0067518	0.023147	0.870435	424	4	2.1124
ZNF653	4	0.69066	0.72012	1	12651	1	0.50875	0.0067519	0.023148	0.870435	425	2	0.50875
SPDYC	4	0.99325	0.99336	1	17698	0	2.145	0.0067532	0.023154	0.870435	426	4	2.145
DCN	4	0.16971	0.31159	0.991659	5305	1	2.1529	0.0067616	0.02318	0.870435	427	3	2.1529
D2HGDH	3	0.90378	0.90382	1	15923	0	1.2647	0.0068072	0.018591	0.870435	428	1	1.2647
UBAP2L	4	0.99316	0.99327	1	17696	0	1.7942	0.0068402	0.023413	0.870435	429	4	1.7942
CCDC38	4	0.95418	0.95397	1	16900	0	1.1196	0.0068738	0.023521	0.870435	430	2	1.1196
TUT1	4	0.47278	0.60832	1	10384	1	1.6796	0.0068738	0.023521	0.870435	431	3	1.6796
PCNT	4	0.27698	0.42073	1	7254	2	-0.020807	0.0068738	0.023521	0.870435	432	2	-0.020807
MSGN1	4	0.93247	0.93212	1	16490	0	1.6443	0.006875	0.023524	0.870435	433	2	1.6443
GPR123	3	0.99308	0.99321	1	17695	0	2.0742	0.0069157	0.018889	0.870435	434	3	2.0742
NES	4	0.99308	0.99318	1	17694	0	2.3624	0.0069222	0.023667	0.870435	435	4	2.3624
PRIM1	2	0.76473	0.76408	1	13592	0	2.1374	0.0069255	0.013204	0.870435	436	1	2.1374
LINS	4	0.3867	0.53248	1	9110	1	2.4153	0.0069685	0.023821	0.870435	437	3	2.4153
FAM98C	4	0.78421	0.78792	1	13874	1	2.4781	0.0069735	0.023836	0.870435	438	3	2.4781
GFRA3	4	0.19024	0.33262	0.992975	5676	1	0.11905	0.0069957	0.02391	0.870435	439	1	0.11905
ERBB4	4	0.92577	0.92549	1	16360	0	2.5462	0.0070301	0.02401	0.870435	440	3	2.5462
PTEN	4	0.99296	0.99307	1	17692	0	1.4534	0.0070376	0.024035	0.870435	441	4	1.4534
PSMC2	2	0.99296	0.9928	1	17691	0	3.8817	0.0070446	0.013419	0.870435	442	2	3.8817
SLC35E3	4	0.16193	0.30366	0.989659	5173	1	1.5392	0.0070566	0.0241	0.870435	443	3	1.5392
STXBP3	4	0.99293	0.99305	1	17690	0	1.8857	0.0070659	0.024125	0.870435	444	4	1.8857
CD3E	4	0.9929	0.99302	1	17689	0	2.4124	0.0071003	0.024231	0.870435	445	4	2.4124
SLITRK2	4	0.98605	0.98613	1	17551	0	1.924	0.0071188	0.024298	0.870435	446	3	1.924
TMEM251	4	0.98227	0.98232	1	17462	0	2.5238	0.0071289	0.02433	0.870435	447	3	2.5238
HOXA9	3	0.67583	0.67999	1	12447	1	-0.58669	0.0071501	0.019482	0.870435	448	1	-0.58669
PTPDC1	4	0.93695	0.93676	1	16572	0	1.9172	0.0071785	0.024496	0.870435	449	2	1.9172
SGK1	3	0.95859	0.95886	1	16987	0	2.8136	0.0071875	0.019592	0.870435	450	2	2.8136
B3GNT4	3	0.92472	0.92482	1	16330	0	2.7467	0.0071962	0.019612	0.870435	451	2	2.7467
OR10J1	4	0.9928	0.99292	1	17688	0	2.1538	0.0071967	0.024555	0.870435	452	4	2.1538
ZNF469	4	0.99279	0.99291	1	17687	0	2.3257	0.0072058	0.024584	0.870435	453	4	2.3257
KIAA1279	4	0.95283	0.95261	1	16865	0	2.2288	0.0072163	0.024614	0.870435	454	3	2.2288
ZER1	4	0.72632	0.7439	1	13076	1	2.497	0.0072226	0.024634	0.870435	455	3	2.497
UBE2J1	4	0.99277	0.99289	1	17686	0	1.878	0.0072316	0.024664	0.870435	456	4	1.878
FAM163B	4	0.74168	0.75487	1	13268	1	1.3495	0.0072394	0.024689	0.870435	457	3	1.3495
TMED3	4	0.37662	0.5222	1	8928	1	2.0937	0.0072963	0.024873	0.870435	458	2	2.0937
ACR	4	0.66135	0.70205	1	12261	1	2.2335	0.0073044	0.024898	0.870435	459	3	2.2335
MAGEB4	4	0.64395	0.69203	1	12032	1	2.1666	0.0073352	0.024997	0.870435	460	3	2.1666
EPB41L4B	4	0.35653	0.50165	1	8581	1	0.14983	0.0073612	0.025086	0.870435	461	1	0.14983
NLRP2	4	0.92101	0.92075	1	16254	0	1.9324	0.007382	0.025147	0.870435	462	3	1.9324
PACSIN2	4	0.92488	0.92461	1	16335	0	2.2914	0.0073918	0.025179	0.870435	463	3	2.2914
SMARCB1	3	0.88386	0.88385	1	15586	0	1.2462	0.0074016	0.020113	0.870435	464	1	1.2462
PTGR1	4	0.39401	0.53994	1	9233	2	0.36136	0.0074222	0.025302	0.870435	465	1	0.36136
HIP1	4	0.99253	0.99265	1	17685	0	2.2565	0.0074684	0.025457	0.870435	466	4	2.2565
PDP1	4	0.99251	0.99263	1	17684	0	1.6638	0.0074917	0.025534	0.870435	467	4	1.6638
TEX15	4	0.9774	0.97744	1	17352	0	2.8037	0.0075296	0.02567	0.870435	468	3	2.8037
LDB3	4	0.99247	0.99258	1	17683	0	1.2477	0.0075308	0.025673	0.870435	469	4	1.2477
PAX4	4	0.99247	0.99258	1	17682	0	1.4936	0.0075339	0.02568	0.870435	470	4	1.4936
MGAT1	4	0.20055	0.34311	0.992975	5888	1	1.4299	0.007544	0.025711	0.870435	471	2	1.4299
CLN5	4	0.91767	0.91741	1	16189	0	1.995	0.0075611	0.02577	0.870435	472	2	1.995
MTX1	4	0.55493	0.6452	1	11125	1	2.5498	0.0075688	0.025807	0.870435	473	3	2.5498
HNRNPA2B1	4	0.96572	0.96557	1	17106	0	2.413	0.0076056	0.025933	0.870435	474	3	2.413
MAL	4	0.99236	0.99247	1	17680	0	2.2495	0.0076426	0.026036	0.870435	475	4	2.2495
PALM	4	0.8299	0.82925	1	14616	1	2.4831	0.007661	0.026088	0.870435	476	3	2.4831
PSIP1	4	0.99233	0.99245	1	17679	0	1.4316	0.0076664	0.026105	0.870435	477	4	1.4316
SH3BP1	4	0.56256	0.64893	1	11208	1	2.5345	0.007692	0.02618	0.870435	478	3	2.5345
OR5B2	4	0.77065	0.77691	1	13680	1	2.1695	0.0076954	0.02619	0.870435	479	3	2.1695
TIE1	4	0.12912	0.26602	0.988785	4518	2	-0.27929	0.0077267	0.026297	0.870435	480	1	-0.27929
TMEM5	4	0.73791	0.75214	1	13220	1	2.4861	0.0077512	0.026375	0.870435	481	3	2.4861
EMD	4	0.65879	0.70057	1	12223	1	2.4553	0.0077861	0.026487	0.870435	482	3	2.4553
IER3IP1	4	0.97344	0.97338	1	17271	0	2.2284	0.0077876	0.026492	0.870435	483	3	2.2284
OPN3	4	0.76961	0.77608	1	13661	1	1.9034	0.007805	0.026547	0.870435	484	2	1.9034
IL17RD	4	0.99219	0.99232	1	17678	0	1.4778	0.0078054	0.026547	0.870435	485	4	1.4778
CCDC88B	4	0.71217	0.73404	1	12916	1	2.526	0.0078176	0.026589	0.870435	486	3	2.526
GNRH2	4	0.27174	0.41545	1	7168	1	2.2563	0.007834	0.026644	0.870435	487	3	2.2563
AGTPBP1	4	0.95042	0.95024	1	16816	0	2.8679	0.0078367	0.026654	0.870435	488	3	2.8679
PITPNB	4	0.93928	0.93911	1	16608	0	2.2145	0.0078429	0.02667	0.870435	489	2	2.2145
C1orf21	4	0.99215	0.99227	1	17677	0	2.2242	0.0078457	0.026675	0.870435	490	4	2.2242
CSMD1	4	0.97283	0.97279	1	17252	0	2.192	0.0078554	0.026712	0.870435	491	3	2.192
RNF148	4	0.80276	0.8039	1	14172	1	2.2614	0.0078635	0.026738	0.870435	492	3	2.2614
SBF1	4	0.99213	0.99225	1	17676	0	1.6261	0.0078683	0.026751	0.870435	493	4	1.6261
GALNT6	4	0.99209	0.99222	1	17675	0	1.6729	0.0079056	0.026872	0.870435	494	4	1.6729
ZNF706	4	0.91784	0.91757	1	16192	0	0.92684	0.0079094	0.026888	0.870435	495	1	0.92684
CDK6	1	0.99209	0.9921	1	17674	0	4.5561	0.00791	0.0078488	0.870435	496	1	4.5561
C16orf90	4	0.97837	0.97843	1	17377	0	2.3656	0.0079188	0.026913	0.870435	497	3	2.3656
LYPD6	4	0.99206	0.99219	1	17672	0	2.2087	0.0079365	0.02697	0.870435	498	4	2.2087
GALM	4	0.49845	0.61933	1	10597	1	2.3898	0.0079703	0.027077	0.870435	499	3	2.3898
PRAF2	3	0.98139	0.98155	1	17440	0	1.6652	0.0079958	0.021682	0.870435	500	3	1.6652
TOM1L2	4	0.65248	0.69686	1	12144	1	2.1179	0.0079959	0.027161	0.870435	501	3	2.1179
PCGF1	3	0.99199	0.9921	1	17671	0	2.4975	0.0080112	0.021715	0.870435	502	3	2.4975
COL9A3	4	0.60988	0.67317	1	11663	1	1.9844	0.0080239	0.027239	0.870435	503	3	1.9844
RIC8B	4	0.32407	0.46851	1	8051	1	2.5898	0.0080312	0.02726	0.870435	504	3	2.5898
IFIT3	4	0.17752	0.3196	0.992975	5430	1	0.4533	0.0080921	0.02746	0.870435	505	1	0.4533
ANKS1B	4	0.99189	0.99203	1	17670	0	1.8859	0.0081056	0.027499	0.870435	506	4	1.8859
BEND7	4	0.97371	0.97365	1	17277	0	2.6203	0.0081077	0.027506	0.870435	507	3	2.6203
SET	4	0.93028	0.92996	1	16447	0	1.7077	0.008153	0.027645	0.870435	508	2	1.7077
L3MBTL3	4	0.75753	0.76668	1	13483	1	1.9607	0.0081709	0.027706	0.870435	509	3	1.9607
ABHD1	4	0.82503	0.8245	1	14526	1	2.1879	0.0081737	0.027717	0.870435	510	3	2.1879
CLDN19	4	0.9552	0.95497	1	16920	0	2.0433	0.008181	0.027737	0.870435	511	2	2.0433
TM9SF3	4	0.3129	0.45721	1	7840	1	2.5036	0.0081875	0.027756	0.870435	512	3	2.5036
UBR2	4	0.76396	0.77164	1	13578	1	1.9084	0.0081939	0.027775	0.870435	513	2	1.9084
ZNF804A	4	0.99013	0.99021	1	17636	0	2.5262	0.0081957	0.027782	0.870435	514	3	2.5262
KLRB1	4	0.89522	0.89485	1	15782	0	2.7968	0.008204	0.027817	0.870435	515	3	2.7968
IKBKB	4	0.95683	0.95665	1	16951	0	2.4213	0.0082068	0.027822	0.870435	516	3	2.4213
PPP1R17	4	0.19186	0.33429	0.992975	5708	1	1.8232	0.0082197	0.02786	0.870435	517	2	1.8232
OPTN	4	0.99175	0.99187	1	17669	0	1.7304	0.0082539	0.027972	0.870435	518	4	1.7304
ZNF248	4	0.4279	0.57467	1	9789	1	2.4166	0.0082585	0.027987	0.870435	519	3	2.4166
SLC1A6	4	0.010221	0.034154	0.891998	617	1	1.4882	0.0082715	0.028023	0.870435	520	2	1.4882
BTG1	4	0.32109	0.46545	1	7991	1	0.45774	0.0082747	0.028035	0.870435	521	1	0.45774
CABP7	3	0.3962	0.48488	1	9271	1	0.66776	0.0083157	0.022501	0.870435	522	1	0.66776
DCD	4	0.79091	0.79357	1	13985	1	2.7909	0.0083559	0.028296	0.874449	523	3	2.7909
UXS1	3	0.58521	0.60766	1	11424	1	2.2909	0.0083614	0.022626	0.870435	524	2	2.2909
CNTNAP3	1	0.99163	0.99165	1	17668	0	4.6931	0.0083695	0.0083185	0.870435	525	1	4.6931
OR4X2	4	0.99162	0.99174	1	17667	0	2.4448	0.0083787	0.028364	0.874449	526	4	2.4448
ENPP2	4	0.99159	0.99172	1	17665	0	1.4696	0.0084076	0.028447	0.874449	527	4	1.4696
WSB1	4	0.91533	0.91508	1	16137	0	2.0736	0.008408	0.028447	0.874449	528	2	2.0736
TEN1	4	0.59862	0.66725	1	11563	1	2.1779	0.0084146	0.028464	0.874449	529	3	2.1779
2006-03-01	4	0.99156	0.99167	1	17664	0	1.8369	0.0084434	0.028559	0.874449	530	4	1.8369
TBX18	4	0.99154	0.99166	1	17663	0	2.6973	0.0084571	0.028604	0.874449	531	4	2.6973
CD37	4	0.0051663	0.017962	0.891998	334	2	0.41124	0.0084574	0.028605	0.874449	532	2	0.41124
GPR61	3	0.56039	0.58975	1	11186	1	2.4631	0.0084799	0.022922	0.870435	533	2	2.4631
THEG	3	0.99152	0.99162	1	17662	0	1.8655	0.0084799	0.022923	0.870435	534	3	1.8655
USP46	4	0.99151	0.99164	1	17661	0	1.8132	0.0084879	0.02871	0.875883	535	4	1.8132
CYP2C9	3	0.99151	0.99161	1	17660	0	2.1357	0.0084933	0.022951	0.870435	536	3	2.1357
GPR146	4	0.86017	0.85969	1	15135	0	2.2636	0.0085062	0.02876	0.875883	537	2	2.2636
GBP4	4	0.78294	0.78688	1	13853	1	0.83206	0.0085182	0.028799	0.875883	538	1	0.83206
MARCO	4	0.99145	0.99156	1	17659	0	1.9666	0.0085549	0.028916	0.877964	539	4	1.9666
TMEM252	3	0.63464	0.64589	1	11937	1	3.0182	0.0085625	0.023127	0.870435	540	2	3.0182
PSD	3	0.4694	0.52887	1	10353	1	3.2804	0.0086003	0.023216	0.870435	541	2	3.2804
RAD54B	3	0.85512	0.85508	1	15055	0	3.3722	0.0086051	0.023225	0.870435	542	2	3.3722
MAP1A	4	0.97828	0.97834	1	17374	0	1.7311	0.0086095	0.029081	0.879219	543	2	1.7311
PRAC1	3	0.92143	0.92149	1	16264	0	2.9201	0.0086098	0.02324	0.870435	544	2	2.9201
OR4D2	4	0.66724	0.70561	1	12345	1	2.3538	0.0086221	0.029131	0.879219	545	3	2.3538
DGKD	4	0.44	0.58697	1	9999	1	2.2512	0.0086645	0.02927	0.879219	546	2	2.2512
DNPEP	4	0.99131	0.99142	1	17658	0	1.7276	0.0086883	0.029338	0.879219	547	4	1.7276
LAMTOR1	4	0.79831	0.80003	1	14095	1	1.7673	0.0086976	0.029361	0.879219	548	2	1.7673
CORO1B	4	0.87959	0.87905	1	15489	0	1.9573	0.0087008	0.02937	0.879219	549	3	1.9573
BNC1	4	0.33631	0.48099	1	8258	1	2.2143	0.0087509	0.029544	0.879219	550	3	2.2143
GPR182	4	0.99124	0.99135	1	17657	0	2.1695	0.0087565	0.029563	0.879219	551	4	2.1695
ITGB5	3	0.95388	0.95421	1	16888	0	3.0171	0.0087574	0.023595	0.870435	552	2	3.0171
ARL5C	4	0.056996	0.13526	0.950968	2398	2	-0.70017	0.0087617	0.029581	0.879219	553	1	-0.70017
RPUSD1	4	0.99123	0.99134	1	17656	0	1.5914	0.008767	0.029598	0.879219	554	4	1.5914
RTN4R	4	0.99121	0.99132	1	17655	0	1.8306	0.0087899	0.029671	0.87993	555	4	1.8306
KATNAL1	4	0.80998	0.81045	1	14289	1	2.4072	0.0088086	0.029729	0.880195	556	3	2.4072
DGKA	4	0.9009	0.90049	1	15867	0	2.1179	0.0088307	0.029795	0.880672	557	2	2.1179
RWDD1	3	0.98777	0.98794	1	17595	0	3.3394	0.0088436	0.023821	0.870435	558	3	3.3394
SMG7	3	0.63805	0.64864	1	11974	1	2.4656	0.0088638	0.023874	0.870435	559	2	2.4656
ZNF436	4	0.70721	0.73078	1	12849	1	0.20634	0.0088834	0.029976	0.882397	560	1	0.20634
WDR48	4	0.99108	0.9912	1	17654	0	1.3986	0.0089172	0.030067	0.882397	561	4	1.3986
EP300	4	0.97312	0.97307	1	17263	0	2.5537	0.0089514	0.030171	0.882397	562	3	2.5537
DGKZ	3	0.97371	0.97387	1	17275	0	2.5833	0.0090465	0.024365	0.870435	563	3	2.5833
UBXN4	4	0.99094	0.99105	1	17653	0	1.7586	0.0090566	0.030512	0.882397	564	4	1.7586
NACA	3	0.99094	0.99105	1	17652	0	2.3991	0.0090621	0.024401	0.870435	565	3	2.3991
LHFPL1	4	0.99092	0.99103	1	17651	0	1.9181	0.0090782	0.030577	0.882397	566	4	1.9181
CCDC79	4	0.91912	0.91887	1	16220	0	2.2759	0.0090888	0.030609	0.882397	567	3	2.2759
CCNL1	4	0.50465	0.62205	1	10648	1	1.5462	0.0091268	0.030724	0.882397	568	3	1.5462
CES2	4	0.79197	0.79446	1	14001	1	2.3005	0.0091449	0.030786	0.882397	569	3	2.3005
TLE2	4	0.98236	0.98242	1	17466	0	2.0932	0.0091745	0.030876	0.882397	570	3	2.0932
C11orf91	4	0.81301	0.81325	1	14349	1	1.5985	0.0091876	0.03091	0.882397	571	2	1.5985
SPACA1	4	0.9459	0.94571	1	16730	0	2.0938	0.0091923	0.030929	0.882397	572	3	2.0938
SLC2A4RG	4	0.8144	0.81453	1	14372	1	2.3652	0.0091983	0.030946	0.882397	573	3	2.3652
RFESD	4	0.87641	0.8759	1	15428	0	1.6796	0.0092018	0.030964	0.882397	574	2	1.6796
TIFA	4	0.99078	0.99089	1	17649	0	1.0695	0.0092214	0.03102	0.882397	575	4	1.0695
HAX1	4	0.99077	0.99088	1	17648	0	1.9455	0.0092287	0.03105	0.882397	576	4	1.9455
NOC2L	3	0.02675	0.067756	0.942829	1320	2	-3.0726	0.0092292	0.024834	0.870435	577	1	-3.0726
POLD1	4	0.53866	0.63747	1	10985	1	1.0544	0.0092484	0.03112	0.882397	578	2	1.0544
HS6ST3	4	0.01671	0.054013	0.942345	937	1	1.4959	0.0092632	0.031168	0.882397	579	2	1.4959
PPFIA4	4	0.95836	0.95822	1	16981	0	1.8675	0.0093179	0.031314	0.882397	580	2	1.8675
KYNU	4	0.98406	0.98411	1	17513	0	2.1751	0.0093506	0.031396	0.882397	581	3	2.1751
PROSER2	4	0.97645	0.97646	1	17336	0	2.2215	0.0094017	0.031516	0.882397	582	3	2.2215
AZGP1	3	0.88588	0.8859	1	15623	0	1.1661	0.0094118	0.025302	0.870435	583	1	1.1661
ADAM23	4	0.79163	0.79418	1	13996	1	2.2724	0.0094168	0.031551	0.882397	584	3	2.2724
ANKRD45	4	0.92395	0.92373	1	16312	0	2.2301	0.0094379	0.031592	0.882397	585	3	2.2301
PCDHB8	3	0.86685	0.86677	1	15263	0	1.3123	0.0094574	0.025405	0.870435	586	1	1.3123
ZNF440	4	0.58663	0.66094	1	11436	1	2.251	0.0094621	0.03165	0.882397	587	3	2.251
PRRC2A	4	0.15209	0.2936	0.989593	4968	2	0.68668	0.0094693	0.031666	0.882397	588	2	0.68668
KIAA2013	4	0.13965	0.28087	0.989593	4739	2	0.73603	0.0094762	0.031678	0.882397	589	2	0.73603
SLC38A7	4	0.85897	0.8585	1	15117	0	2.334	0.0094969	0.031726	0.882397	590	2	2.334
F5	4	0.94305	0.94285	1	16671	0	2.0409	0.0095176	0.031772	0.882397	591	2	2.0409
HTR7	3	0.44919	0.51637	1	10159	1	2.978	0.0095182	0.02556	0.870435	592	2	2.978
SRD5A3	4	0.61363	0.67525	1	11699	1	2.3419	0.0095221	0.031781	0.882397	593	3	2.3419
NRP1	3	0.99043	0.99056	1	17642	0	1.7626	0.0095665	0.025674	0.870435	594	3	1.7626
TMEM33	4	0.6309	0.68468	1	11893	1	2.2862	0.0095939	0.031949	0.882787	595	2	2.2862
SMIM8	2	0.9904	0.99021	1	17641	0	2.8082	0.0095992	0.018204	0.870435	596	2	2.8082
CES1	4	0.90178	0.90136	1	15884	0	2.718	0.0096049	0.031973	0.882787	597	3	2.718
AJUBA	4	0.59244	0.66402	1	11493	1	0.74442	0.0096134	0.031993	0.882787	598	1	0.74442
NADK	3	0.99034	0.99045	1	17640	0	2.0817	0.0096558	0.025913	0.870435	599	3	2.0817
CPT1A	4	0.84765	0.84705	1	14942	0	2.0213	0.0096742	0.032139	0.884094	600	3	2.0213
FANCC	4	0.95723	0.95707	1	16961	0	1.7689	0.009735	0.03229	0.885816	601	2	1.7689
PTPN23	2	0.2739	0.31836	0.992975	7200	1	0.95328	0.0097926	0.018578	0.870435	602	1	0.95328
CMTR1	4	0.89303	0.8926	1	15755	0	2.5545	0.0098016	0.032446	0.885816	603	3	2.5545
FAM46C	4	0.84554	0.84487	1	14894	0	2.6731	0.0098455	0.032543	0.885816	604	3	2.6731
RESP18	3	0.99014	0.99025	1	17637	0	1.8992	0.0098593	0.026446	0.870435	605	3	1.8992
MCF2L2	4	0.53124	0.63403	1	10907	1	2.0406	0.0098667	0.032593	0.885816	606	3	2.0406
WDR47	3	0.5154	0.55878	1	10753	1	0.37087	0.0098683	0.02647	0.870435	607	1	0.37087
GORASP2	4	0.98556	0.98563	1	17540	0	2.1557	0.0098698	0.032597	0.885816	608	3	2.1557
SBNO1	3	0.5614	0.59047	1	11195	1	-0.08524	0.0099139	0.02659	0.870435	609	1	-0.08524
C20orf112	4	0.86051	0.86001	1	15142	0	1.3095	0.0099174	0.032712	0.885816	610	2	1.3095
STX16	4	0.11636	0.24396	0.985869	4144	2	0.5291	0.0099301	0.032736	0.885816	611	2	0.5291
ASB5	4	0.98164	0.9817	1	17446	0	1.9955	0.0099352	0.032747	0.885816	612	3	1.9955
ARSJ	3	0.75858	0.75876	1	13505	0	1.559	0.0099596	0.026699	0.870435	613	2	1.559
MEN1	4	0.29387	0.43782	1	7556	1	2.4238	0.0099696	0.032828	0.885907	614	3	2.4238
ZZEF1	4	0.67931	0.71292	1	12481	1	0.32749	0.0099782	0.03285	0.885907	615	2	0.32749
NOP14	2	0.27427	0.31865	0.992975	7209	1	1.1701	0.010006	0.018972	0.870435	616	1	1.1701
CHST8	4	0.23504	0.37823	0.998325	6520	2	0.25309	0.010039	0.032978	0.888005	617	1	0.25309
NOTCH3	4	0.22922	0.37234	0.996873	6418	2	-0.32216	0.010161	0.033263	0.889147	618	1	-0.32216
PSME1	4	0.51325	0.62579	1	10729	1	2	0.010172	0.033286	0.889147	619	3	2
UBC	3	0.95906	0.95932	1	16994	0	1.2502	0.010188	0.027292	0.870435	620	1	1.2502
HYDIN	4	0.43434	0.58124	1	9903	2	1.2495	0.010207	0.033365	0.889147	621	2	1.2495
TMEM53	4	0.38182	0.52753	1	9029	2	0.65518	0.010221	0.033394	0.889147	622	2	0.65518
ZNF514	3	0.98973	0.98983	1	17629	0	2.3227	0.010275	0.027496	0.870435	623	3	2.3227
ARSE	3	0.77521	0.77525	1	13747	0	3.0017	0.010278	0.02751	0.870435	624	2	3.0017
TNFSF14	4	0.95264	0.95243	1	16860	0	2.1766	0.010279	0.033532	0.889147	625	3	2.1766
AVL9	4	0.91032	0.91003	1	16044	0	0.73662	0.010282	0.033539	0.889147	626	1	0.73662
RMI2	4	0.1446	0.28596	0.989593	4837	1	1.9826	0.010308	0.033596	0.889147	627	2	1.9826
HGF	4	0.87136	0.87092	1	15346	0	2.5739	0.010336	0.033652	0.889147	628	3	2.5739
RAB25	4	0.77502	0.78036	1	13745	1	1.3023	0.010343	0.033665	0.889147	629	2	1.3023
ZNF90	4	0.21132	0.35419	0.992989	6106	2	1.4332	0.010372	0.033735	0.889147	630	2	1.4332
UBE2U	4	0.0098566	0.033031	0.891998	592	1	2.141	0.010387	0.033768	0.889147	631	3	2.141
ZFPM2	3	0.98961	0.98971	1	17628	0	1.9936	0.010395	0.027829	0.870435	632	3	1.9936
CTNNB1	4	0.12747	0.26316	0.985869	4474	1	1.5352	0.010416	0.033833	0.889147	633	2	1.5352
KLK3	4	0.45695	0.60166	1	10249	1	1.1368	0.010465	0.033944	0.889147	634	2	1.1368
GSX1	3	0.60832	0.62523	1	11649	1	2.8126	0.010475	0.028015	0.870435	635	2	2.8126
GLYATL1	4	0.51936	0.62862	1	10794	1	1.3399	0.010524	0.034069	0.889147	636	2	1.3399
IDH2	4	0.38596	0.53169	1	9102	2	1.3349	0.010553	0.03413	0.889147	637	2	1.3349
TRABD2B	4	0.90207	0.90166	1	15891	0	2.2326	0.010582	0.034193	0.889147	638	2	2.2326
ZDHHC24	4	0.98529	0.98535	1	17535	0	2.2159	0.010586	0.034203	0.889147	639	3	2.2159
GNAT3	4	0.96495	0.96482	1	17092	0	2.9508	0.010591	0.034216	0.889147	640	3	2.9508
RRP12	2	0.98941	0.98925	1	17625	0	3.3805	0.010593	0.020085	0.870435	641	2	3.3805
GLYCTK	4	0.92665	0.92635	1	16384	0	2.4474	0.010617	0.034279	0.889147	642	3	2.4474
CPNE6	4	0.95392	0.95372	1	16890	0	2.4302	0.010647	0.034347	0.889147	643	3	2.4302
EED	3	0.98934	0.98944	1	17623	0	2.8473	0.010659	0.028494	0.874449	644	3	2.8473
C12orf66	4	0.98787	0.98795	1	17596	0	2.0083	0.010669	0.03439	0.889147	645	3	2.0083
CNOT11	4	0.94893	0.94876	1	16786	0	2.4335	0.010692	0.034438	0.889147	646	3	2.4335
FMNL2	4	0.90776	0.90744	1	16010	0	1.7801	0.010699	0.034456	0.889147	647	2	1.7801
HBE1	4	0.19864	0.34113	0.992975	5850	2	-0.87061	0.010708	0.034474	0.889147	648	1	-0.87061
TMSB4Y	2	0.98927	0.98911	1	17622	0	2.3773	0.010732	0.020354	0.870435	649	2	2.3773
DCDC2	4	0.070164	0.16044	0.958517	2814	2	-0.011885	0.010768	0.034604	0.889147	650	2	-0.011885
CD4	4	0.12076	0.25164	0.985869	4277	2	1.0716	0.010794	0.034675	0.889147	651	2	1.0716
EMC2	4	0.90804	0.90772	1	16013	0	2.0671	0.01089	0.034894	0.889147	652	3	2.0671
CHAC1	4	0.77858	0.78323	1	13798	1	1.609	0.010905	0.034922	0.889147	653	2	1.609
SERPINB13	4	0.93482	0.93454	1	16528	0	2.1651	0.010973	0.03507	0.889147	654	3	2.1651
PAX5	4	0.79982	0.80135	1	14119	1	1.9059	0.010979	0.035084	0.889147	655	2	1.9059
PRDM12	4	0.65591	0.69884	1	12183	1	0.24045	0.010981	0.035091	0.889147	656	1	0.24045
MAD2L1BP	4	0.13941	0.28063	0.989593	4733	2	0.7526	0.010981	0.035091	0.889147	657	2	0.7526
STX5	4	0.51901	0.62846	1	10790	1	2.6492	0.010993	0.035119	0.889147	658	3	2.6492
FICD	4	0.79426	0.79646	1	14040	1	1.7108	0.011001	0.035132	0.889147	659	2	1.7108
FAM90A1	3	0.98899	0.98911	1	17618	0	2.2839	0.011008	0.02941	0.879219	660	3	2.2839
GALNT3	4	0.56663	0.65093	1	11258	1	2.1238	0.011012	0.035161	0.889147	661	3	2.1238
ATP6AP1	3	0.0549	0.12367	0.9498	2335	1	1.6749	0.011054	0.029519	0.879219	662	2	1.6749
OR8J3	4	0.90774	0.90742	1	16008	0	1.861	0.011082	0.035328	0.890337	663	2	1.861
PRKCB	4	0.40629	0.55249	1	9437	1	2.3375	0.011183	0.03557	0.890337	664	3	2.3375
UGT2B4	4	0.853	0.85241	1	15029	0	2.0526	0.011194	0.035597	0.890337	665	3	2.0526
ZFP82	3	0.98879	0.9889	1	17616	0	2.323	0.011207	0.029885	0.881884	666	3	2.323
DNTT	4	0.12626	0.26107	0.985869	4436	1	2.2187	0.011227	0.035663	0.890337	667	3	2.2187
WDR66	4	0.23133	0.37447	0.997672	6446	2	0.2011	0.011254	0.035719	0.890337	668	2	0.2011
GPRASP1	4	0.82191	0.82157	1	14473	1	1.9188	0.011269	0.035752	0.890337	669	2	1.9188
TRPC6	4	0.9012	0.9008	1	15875	0	2.2073	0.011299	0.035825	0.890793	670	3	2.2073
MTNR1B	4	0.92408	0.92385	1	16316	0	2.6054	0.011374	0.035997	0.891439	671	3	2.6054
SMARCE1	4	0.26455	0.4082	1	7042	2	-0.5379	0.011376	0.036001	0.891439	672	1	-0.5379
CCDC172	4	0.98898	0.98911	1	17617	0	1.944	0.011376	0.036001	0.891439	673	3	1.944
GUCY2F	4	0.033687	0.089328	0.942829	1577	2	0.010908	0.011404	0.036059	0.891644	674	2	0.010908
FIP1L1	2	0.23901	0.29247	0.989593	6586	1	1.2768	0.011438	0.021686	0.870435	675	1	1.2768
KCNK1	4	0.8734	0.87293	1	15382	0	0.76602	0.011497	0.036262	0.894857	676	2	0.76602
GCNT1	4	0.86073	0.86023	1	15146	0	2.3657	0.011509	0.036289	0.894857	677	3	2.3657
HFE2	4	0.37649	0.52206	1	8925	1	2.3899	0.011558	0.036399	0.895442	678	3	2.3899
LARGE	4	0.37709	0.52264	1	8933	1	1.4911	0.011601	0.03649	0.895442	679	2	1.4911
CD300LG	4	0.26388	0.40749	1	7027	2	0.034119	0.011619	0.03653	0.895442	680	1	0.034119
KCNH1	4	0.84734	0.84672	1	14936	0	0.099032	0.01168	0.036661	0.895579	681	1	0.099032
MED12L	3	0.75977	0.75996	1	13518	0	1.5541	0.011693	0.031066	0.882397	682	2	1.5541
ARL6	3	0.98827	0.98844	1	17605	0	1.5764	0.011728	0.031144	0.882397	683	3	1.5764
OR6Y1	4	0.73674	0.75126	1	13207	1	2.0949	0.011747	0.036803	0.897602	684	3	2.0949
FAM98B	3	0.74795	0.74812	1	13348	0	0.98548	0.011784	0.031282	0.882397	685	2	0.98548
ZNF101	3	0.98737	0.98753	1	17584	0	3.2578	0.011822	0.031389	0.882397	686	3	3.2578
MEF2D	4	0.42588	0.57257	1	9752	2	1.193	0.011845	0.037032	0.898316	687	2	1.193
PEX26	3	0.98814	0.98831	1	17602	0	1.8947	0.011859	0.031483	0.882397	688	3	1.8947
LRRC15	4	0.27222	0.41594	1	7175	2	0.24327	0.011862	0.037076	0.898316	689	2	0.24327
ABRACL	4	0.97856	0.97862	1	17381	0	1.7259	0.011922	0.037203	0.898316	690	2	1.7259
SIN3A	4	0.13983	0.28107	0.989593	4745	2	-0.12222	0.011983	0.037342	0.898316	691	2	-0.12222
TRIOBP	4	0.82403	0.82359	1	14508	1	1.6916	0.012045	0.037472	0.898316	692	2	1.6916
PEX10	4	0.92499	0.92471	1	16336	0	2.0503	0.012084	0.037554	0.898316	693	2	2.0503
TARBP2	3	0.60691	0.62415	1	11641	1	2.7876	0.012093	0.032076	0.883732	694	2	2.7876
PITX3	4	0.97611	0.97612	1	17326	0	2.4728	0.012119	0.037637	0.898316	695	3	2.4728
GSTA4	4	0.21829	0.36127	0.993609	6235	2	-0.59826	0.012165	0.037736	0.898316	696	1	-0.59826
C2CD4A	4	0.92578	0.9255	1	16361	0	1.9395	0.012182	0.037767	0.898316	697	3	1.9395
TEKT2	4	0.37348	0.51897	1	8876	1	1.8957	0.012182	0.037767	0.898316	698	3	1.8957
S100G	2	0.90912	0.90886	1	16029	0	2.5466	0.012214	0.023146	0.870435	699	2	2.5466
TTYH1	4	0.67425	0.70983	1	12424	1	0.95245	0.012226	0.037874	0.898316	700	2	0.95245
SLC38A9	4	0.42597	0.57264	1	9756	1	2.3302	0.012289	0.038009	0.898316	701	3	2.3302
SNRPC	4	0.39964	0.5458	1	9328	2	1.1958	0.012309	0.038054	0.898316	702	2	1.1958
SCAF1	4	0.98766	0.98773	1	17593	0	2.1809	0.012314	0.038066	0.898316	703	3	2.1809
CNOT4	4	0.97455	0.97452	1	17294	0	2.0908	0.012322	0.038079	0.898316	704	3	2.0908
SLC25A25	3	0.9727	0.97289	1	17251	0	2.3679	0.012331	0.032661	0.885816	705	3	2.3679
ARMC9	4	0.47482	0.60918	1	10411	1	1.8598	0.01234	0.038132	0.898316	706	2	1.8598
ARID1A	4	0.68807	0.71845	1	12602	1	2.1863	0.012347	0.038147	0.898316	707	3	2.1863
TRIM52	4	0.14457	0.28593	0.989593	4835	2	0.40417	0.012364	0.038189	0.898316	708	2	0.40417
TFPI	4	0.87306	0.8726	1	15372	0	2.5008	0.012372	0.038201	0.898316	709	3	2.5008
VIL1	4	0.31072	0.45499	1	7801	1	0.84707	0.012408	0.03828	0.898316	710	2	0.84707
MSN	4	0.69942	0.72564	1	12754	1	2.21	0.012415	0.038292	0.898316	711	3	2.21
COL8A2	4	0.46753	0.60609	1	10329	1	2.7011	0.01248	0.038434	0.900464	712	3	2.7011
KRTAP5-9	1	0.98751	0.98756	1	17585	0	4.5566	0.012489	0.012368	0.870435	713	1	4.5566
BEST1	4	0.093019	0.20255	0.974761	3505	1	1.9631	0.012505	0.038501	0.900867	714	3	1.9631
RTF1	2	0.47323	0.48034	1	10390	1	1.9257	0.012534	0.023724	0.870435	715	1	1.9257
ENPEP	4	0.96636	0.96622	1	17119	0	2.4766	0.012552	0.038602	0.902033	716	3	2.4766
HPX	4	0.33318	0.47779	1	8201	1	1.4887	0.012584	0.038679	0.902666	717	2	1.4887
CELF2	4	0.44366	0.59066	1	10067	1	2.2864	0.012639	0.03881	0.904043	718	3	2.2864
EPHB3	4	0.46841	0.60647	1	10338	1	2.5408	0.012663	0.038867	0.904043	719	3	2.5408
TLCD1	4	0.5552	0.64531	1	11129	1	2.7865	0.012723	0.038999	0.904043	720	3	2.7865
SIM2	4	0.98142	0.98148	1	17442	0	2.5841	0.012748	0.039048	0.904043	721	3	2.5841
AR	4	0.94653	0.94636	1	16740	0	2.5837	0.012782	0.039133	0.904043	722	3	2.5837
ATP13A5	4	0.97125	0.97119	1	17220	0	2.3706	0.012789	0.039144	0.904043	723	3	2.3706
ANKUB1	4	0.92347	0.92326	1	16303	0	1.9331	0.012833	0.039251	0.904043	724	2	1.9331
ADAM15	4	0.74626	0.75823	1	13326	1	2.1458	0.012893	0.039383	0.904043	725	3	2.1458
ATP6V0A2	4	0.98641	0.98647	1	17560	0	2.2989	0.012901	0.039406	0.904043	726	3	2.2989
KIAA1217	3	0.98706	0.98721	1	17577	0	1.8857	0.012939	0.034184	0.889147	727	3	1.8857
FCHSD1	4	0.34458	0.48951	1	8390	1	2.0312	0.012957	0.039535	0.904043	728	2	2.0312
TBCEL	4	0.96281	0.96265	1	17048	0	2.3204	0.013013	0.039662	0.904043	729	2	2.3204
RPS10	3	0.70878	0.70981	1	12865	1	2.5659	0.013014	0.034353	0.889147	730	2	2.5659
ALDH8A1	4	0.10159	0.2179	0.978431	3736	1	1.7496	0.013015	0.039669	0.904043	731	2	1.7496
UCN3	4	0.85184	0.85123	1	15016	0	2.1436	0.013028	0.039699	0.904043	732	3	2.1436
PRDM13	4	0.51425	0.62627	1	10740	1	1.9058	0.013075	0.039807	0.904043	733	3	1.9058
NTF4	4	0.96009	0.95991	1	17010	0	2.456	0.013143	0.039949	0.904043	734	3	2.456
REEP4	4	0.88562	0.88514	1	15618	0	1.5279	0.013158	0.039977	0.904043	735	2	1.5279
BAX	4	0.81782	0.81769	1	14411	1	2.33	0.013196	0.040064	0.904043	736	3	2.33
DHX35	3	0.78976	0.78978	1	13962	0	-0.50845	0.013196	0.034807	0.889147	737	1	-0.50845
FMO5	4	0.27531	0.41908	1	7226	1	1.7091	0.013222	0.040123	0.904043	738	2	1.7091
C8orf58	4	0.023407	0.068203	0.942829	1194	2	0.073141	0.013271	0.040244	0.904043	739	2	0.073141
SSFA2	4	0.6985	0.72504	1	12740	1	2.5423	0.013318	0.04036	0.904043	740	3	2.5423
AFAP1L1	4	0.6814	0.71423	1	12513	1	1.9381	0.013327	0.040379	0.904043	741	2	1.9381
SCYL3	4	0.29773	0.44174	1	7614	2	0.90359	0.013417	0.040588	0.904043	742	2	0.90359
FGG	4	0.95356	0.95335	1	16882	0	2.5459	0.013421	0.040598	0.904043	743	3	2.5459
ZBTB1	3	0.52408	0.5646	1	10831	1	3.0313	0.013432	0.03541	0.890337	744	2	3.0313
CLCN6	4	0.35469	0.49985	1	8548	2	-0.56164	0.013439	0.040633	0.904043	745	1	-0.56164
ERI3	4	0.87323	0.87277	1	15377	0	0.71841	0.013439	0.040633	0.904043	746	2	0.71841
GATA3	4	0.32757	0.47209	1	8108	1	1.5985	0.013439	0.040633	0.904043	747	3	1.5985
SAR1A	4	0.59862	0.66725	1	11562	1	2.303	0.013478	0.040705	0.904043	748	3	2.303
ZBTB11	1	0.98652	0.98656	1	17564	0	3.5029	0.013485	0.013345	0.870435	749	1	3.5029
MRI1	4	0.98099	0.98104	1	17432	0	2.4888	0.013535	0.040842	0.904043	750	3	2.4888
DMPK	4	0.51407	0.62618	1	10736	1	2.5497	0.013584	0.040949	0.904043	751	3	2.5497
BCAT2	3	0.27103	0.40101	1	7154	1	2.5145	0.013585	0.035757	0.890337	752	2	2.5145
IGSF11	4	0.50899	0.62395	1	10679	1	1.4971	0.013661	0.04113	0.904043	753	2	1.4971
PARP2	4	0.29048	0.43443	1	7499	2	-0.050235	0.013682	0.041183	0.904043	754	1	-0.050235
PAIP2B	4	0.12927	0.26629	0.989092	4521	3	-0.6517	0.013742	0.041306	0.904043	755	1	-0.6517
KRTAP12-1	2	0.97391	0.97387	1	17284	0	3.0751	0.013751	0.025914	0.870435	756	2	3.0751
TTC33	4	0.80412	0.80514	1	14198	1	2.0428	0.013775	0.041375	0.904043	757	3	2.0428
SLC35F3	4	0.2393	0.38252	0.998698	6592	2	1.4273	0.013864	0.041596	0.904043	758	2	1.4273
VSIG8	4	0.78911	0.79205	1	13951	1	1.8282	0.013867	0.041602	0.904043	759	3	1.8282
COG2	3	0.87218	0.87223	1	15360	0	1.3578	0.013879	0.036532	0.895442	760	1	1.3578
KLLN	4	0.86614	0.86568	1	15250	0	2.201	0.013894	0.041662	0.904043	761	3	2.201
SLMAP	4	0.85371	0.85314	1	15035	0	2.3621	0.013924	0.041737	0.904043	762	3	2.3621
OR13C3	4	0.42882	0.57564	1	9808	2	1.2638	0.013925	0.041738	0.904043	763	2	1.2638
NIT1	3	0.98607	0.98621	1	17553	0	2.3844	0.013933	0.03667	0.895579	764	3	2.3844
AGBL1	4	0.98759	0.98767	1	17590	0	2.3927	0.013945	0.041774	0.904043	765	3	2.3927
NFAT5	4	0.41361	0.56	1	9549	1	1.8719	0.013983	0.041872	0.904043	766	3	1.8719
FUCA1	4	0.98682	0.98689	1	17571	0	1.6468	0.013985	0.041876	0.904043	767	3	1.6468
GABRA3	4	0.73617	0.75087	1	13200	1	2.3959	0.013987	0.041881	0.904043	768	3	2.3959
PMEL	3	0.97371	0.97388	1	17276	0	2.3976	0.014016	0.036866	0.897917	769	3	2.3976
PDCD11	2	0.98596	0.98583	1	17549	0	2.7833	0.014042	0.026433	0.870435	770	2	2.7833
PLLP	4	0.095351	0.20675	0.97543	3564	2	0.27395	0.014106	0.042156	0.904043	771	2	0.27395
RAPH1	3	0.77903	0.77904	1	13802	0	0.31485	0.014152	0.037207	0.898316	772	1	0.31485
MARK1	4	0.94726	0.9471	1	16750	0	0.84346	0.014167	0.042294	0.904043	773	1	0.84346
SIPA1L3	4	0.97311	0.97306	1	17262	0	2.2318	0.014256	0.04251	0.904043	774	3	2.2318
ZFP28	4	0.45912	0.60259	1	10270	1	1.7396	0.014257	0.042514	0.904043	775	2	1.7396
LGALS4	4	0.71089	0.73324	1	12892	1	1.9039	0.014311	0.042637	0.904043	776	3	1.9039
C3orf84	4	0.447	0.5941	1	10123	2	0.56387	0.014349	0.042721	0.904043	777	2	0.56387
RUFY3	4	0.71178	0.7338	1	12910	1	0.47153	0.014349	0.042721	0.904043	778	2	0.47153
OPN4	4	0.90876	0.90844	1	16021	0	2.2459	0.014374	0.042784	0.904043	779	3	2.2459
MB21D1	4	0.87919	0.87864	1	15479	0	1.5468	0.014383	0.042798	0.904043	780	2	1.5468
FAM69B	4	0.93843	0.93824	1	16594	0	2.1278	0.014386	0.042809	0.904043	781	3	2.1278
NKX2-1	3	0.96047	0.96078	1	17015	0	2.3877	0.014398	0.037817	0.898316	782	2	2.3877
SYT12	4	0.26452	0.40817	1	7040	1	1.7181	0.014433	0.042923	0.904043	783	2	1.7181
USP9Y	4	0.41654	0.56304	1	9594	1	1.9298	0.014469	0.04301	0.904043	784	3	1.9298
NRDE2	3	0.62418	0.63756	1	11810	1	2.6949	0.014489	0.038045	0.898316	785	2	2.6949
ADO	3	0.98551	0.98566	1	17539	0	1.7354	0.014491	0.038051	0.898316	786	3	1.7354
ELAVL3	4	0.85536	0.8548	1	15057	0	0.8294	0.0145	0.043091	0.904043	787	2	0.8294
NBN	4	0.81287	0.81313	1	14341	1	1.6015	0.0145	0.043091	0.904043	788	3	1.6015
IMPA1	3	0.69316	0.6954	1	12683	1	0.3567	0.014516	0.038117	0.898316	789	1	0.3567
SBK2	4	0.95383	0.95363	1	16886	0	2.2612	0.014521	0.043133	0.904043	790	3	2.2612
FAM184A	4	0.19166	0.3341	0.992975	5706	1	1.9545	0.014569	0.043238	0.904043	791	3	1.9545
OR10A5	4	0.75098	0.76177	1	13392	1	0.67013	0.014591	0.043283	0.904043	792	2	0.67013
DRAP1	2	0.98533	0.9852	1	17536	0	2.9868	0.014665	0.027552	0.870435	793	2	2.9868
DPPA5	4	0.97298	0.97294	1	17257	0	2.5325	0.014676	0.043467	0.904043	794	3	2.5325
RAB6C	4	0.71481	0.73584	1	12935	1	2.0241	0.014695	0.043506	0.904043	795	3	2.0241
ARL6IP5	4	0.28455	0.42839	1	7393	1	2.6077	0.014754	0.04364	0.904043	796	3	2.6077
HTR1A	4	0.16282	0.30453	0.989659	5184	2	-0.22033	0.014773	0.043682	0.904043	797	1	-0.22033
C11orf53	4	0.27121	0.4149	1	7159	1	2.3316	0.014776	0.043689	0.904043	798	3	2.3316
TARM1	4	0.33705	0.48176	1	8274	1	1.9869	0.014812	0.043773	0.904043	799	3	1.9869
SLC28A2	4	0.96773	0.96761	1	17150	0	1.9456	0.01482	0.043794	0.904043	800	3	1.9456
C11orf58	4	0.98424	0.9843	1	17516	0	2.4622	0.014831	0.043818	0.904043	801	3	2.4622
SRSF10	4	0.88091	0.88036	1	15518	0	2.1209	0.014833	0.043825	0.904043	802	3	2.1209
FAM118A	4	0.9553	0.95508	1	16924	0	2.4146	0.014853	0.04387	0.904043	803	3	2.4146
LHX3	4	0.50343	0.62153	1	10635	1	1.8422	0.014861	0.043896	0.904043	804	3	1.8422
ATP1A2	3	0.98514	0.9853	1	17531	0	1.6289	0.014863	0.03898	0.904043	805	3	1.6289
CLEC4F	4	0.13908	0.28034	0.989593	4729	1	2.2816	0.014933	0.044074	0.904043	806	3	2.2816
CALD1	4	0.5347	0.63562	1	10947	1	0.80437	0.014954	0.044122	0.904043	807	2	0.80437
CATSPER4	4	0.93373	0.93345	1	16502	0	2.4541	0.014967	0.044156	0.904043	808	3	2.4541
FKBP2	4	0.16549	0.3073	0.989659	5228	2	-0.92983	0.015015	0.044265	0.904043	809	1	-0.92983
PNPLA5	4	0.68059	0.7137	1	12495	1	1.8457	0.015018	0.044274	0.904043	810	3	1.8457
DDX58	4	0.74578	0.75788	1	13316	1	2.7107	0.015036	0.04431	0.904043	811	3	2.7107
PTGES	4	0.96648	0.96633	1	17122	0	1.6912	0.015076	0.044405	0.904043	812	3	1.6912
TMEM115	4	0.45355	0.60024	1	10223	1	2.3222	0.015108	0.044475	0.904043	813	3	2.3222
ABCG1	4	0.70395	0.72859	1	12805	1	1.5171	0.01513	0.044522	0.904043	814	2	1.5171
MEIS3	3	0.48762	0.54051	1	10516	1	3.0927	0.015133	0.039643	0.904043	815	2	3.0927
SYK	4	0.32541	0.46991	1	8071	1	0.94916	0.015197	0.044646	0.904043	816	2	0.94916
CA3	4	0.62927	0.68381	1	11870	1	0.9354	0.015257	0.044782	0.904043	817	2	0.9354
NPHP1	4	0.91265	0.9124	1	16078	0	2.3687	0.015259	0.044783	0.904043	818	3	2.3687
HNRNPH3	4	0.047061	0.11591	0.945581	2088	2	-1.2016	0.015318	0.044925	0.904043	819	1	-1.2016
TSPAN8	4	0.65298	0.69713	1	12148	1	2.3034	0.015354	0.045	0.904043	820	3	2.3034
NADSYN1	4	0.071885	0.16366	0.958517	2879	1	2.0394	0.015374	0.045039	0.904043	821	3	2.0394
OR1L8	4	0.85094	0.85033	1	15005	0	0.87843	0.015378	0.045047	0.904043	822	2	0.87843
OTOP3	3	0.79234	0.79237	1	14007	0	2.5975	0.015401	0.0403	0.904043	823	2	2.5975
EMILIN2	4	0.62603	0.68208	1	11829	1	2.2276	0.015421	0.045141	0.904043	824	3	2.2276
SRA1	3	0.10351	0.18849	0.96739	3791	2	-0.87066	0.015426	0.040354	0.904043	825	1	-0.87066
CYP27C1	4	0.4486	0.59574	1	10148	2	0.5027	0.015439	0.045184	0.904043	826	2	0.5027
PMEPA1	4	0.69449	0.72252	1	12701	1	2.3039	0.01545	0.045205	0.904043	827	3	2.3039
CPSF6	3	0.98452	0.98469	1	17523	0	2.2573	0.015477	0.040475	0.904043	828	3	2.2573
NDUFA10	1	0.98451	0.98456	1	17522	0	3.8583	0.015491	0.015367	0.870435	829	1	3.8583
CHADL	4	0.90518	0.9048	1	15953	0	2.6499	0.015647	0.045668	0.904043	830	3	2.6499
TNS3	4	0.89428	0.89388	1	15773	0	1.1919	0.015681	0.045745	0.904043	831	1	1.1919
AUP1	4	0.055073	0.1316	0.950968	2340	2	-0.53061	0.015681	0.045745	0.904043	832	2	-0.53061
NENF	4	0.8139	0.81407	1	14363	1	2.3054	0.015751	0.045887	0.904043	833	3	2.3054
GALR2	4	0.66765	0.70585	1	12349	1	1.7207	0.015802	0.045994	0.904043	834	2	1.7207
TLX2	4	0.77835	0.78304	1	13795	1	2.3634	0.015806	0.046	0.904043	835	3	2.3634
C3orf20	4	0.59927	0.66759	1	11571	1	1.9935	0.015831	0.046057	0.904043	836	3	1.9935
TRIM60	4	0.42589	0.57258	1	9753	1	1.9113	0.015915	0.046246	0.904043	837	3	1.9113
DENR	4	0.74863	0.75997	1	13353	1	2.3259	0.01594	0.046306	0.904043	838	3	2.3259
CTPS1	4	0.63401	0.68639	1	11931	1	2.4711	0.015944	0.046317	0.904043	839	3	2.4711
WDR19	4	0.64834	0.69454	1	12093	1	0.46129	0.015953	0.046339	0.904043	840	1	0.46129
INSIG2	4	0.79782	0.79958	1	14085	1	0.14234	0.015953	0.046339	0.904043	841	1	0.14234
MSTN	4	0.93451	0.93423	1	16516	0	1.3343	0.015953	0.046339	0.904043	842	2	1.3343
KIAA0100	4	0.95518	0.95496	1	16919	0	1.7493	0.015953	0.046339	0.904043	843	3	1.7493
LHX5	4	0.49288	0.61694	1	10553	1	1.7731	0.016	0.046447	0.904043	844	2	1.7731
CLEC4G	4	0.90247	0.90206	1	15896	0	1.7523	0.016009	0.046468	0.904043	845	2	1.7523
GRHPR	4	0.79505	0.79715	1	14054	1	2.0222	0.016045	0.046565	0.904043	846	3	2.0222
MYO5C	4	0.81031	0.81075	1	14300	1	1.6637	0.016053	0.046591	0.904043	847	2	1.6637
OSBPL6	3	0.98392	0.98406	1	17509	0	1.8682	0.016078	0.041957	0.904043	848	3	1.8682
FCER2	4	0.74017	0.75376	1	13248	1	1.0995	0.016105	0.046699	0.904043	849	2	1.0995
RETN	3	0.98388	0.98402	1	17508	0	1.6451	0.016119	0.042056	0.904043	850	3	1.6451
ACSM4	4	0.10946	0.23193	0.984691	3956	2	0.69056	0.016142	0.046779	0.904043	851	2	0.69056
ZNF497	4	0.75778	0.76686	1	13489	1	2.228	0.016177	0.046855	0.904043	852	3	2.228
ISOC2	4	0.2902	0.43415	1	7492	1	1.6727	0.016177	0.046856	0.904043	853	2	1.6727
BRD1	4	0.90751	0.9072	1	15999	0	2.1075	0.016204	0.04692	0.904043	854	3	2.1075
CER1	4	0.98542	0.98547	1	17538	0	2.0653	0.016226	0.046975	0.904043	855	3	2.0653
FGFR1	4	0.17699	0.31906	0.992975	5421	1	2.6309	0.016239	0.047006	0.904043	856	3	2.6309
NOTCH4	3	0.98376	0.98387	1	17507	0	1.6638	0.016242	0.042368	0.904043	857	3	1.6638
EML6	4	0.26773	0.41136	1	7095	2	0.094323	0.016286	0.047111	0.904043	858	1	0.094323
FAM186B	3	0.65872	0.66545	1	12217	1	1.4881	0.01629	0.042496	0.904043	859	2	1.4881
TOR2A	4	0.15399	0.29553	0.989593	5009	2	0.42654	0.016347	0.047243	0.904043	860	2	0.42654
MCAT	2	0.91317	0.913	1	16089	0	2.7448	0.016365	0.030602	0.882397	861	2	2.7448
ZCCHC14	2	0.90369	0.90338	1	15920	0	2.6362	0.016365	0.030602	0.882397	862	2	2.6362
CPT2	4	0.32086	0.46523	1	7985	1	2.1837	0.016373	0.047294	0.904043	863	3	2.1837
THOP1	4	0.51129	0.62494	1	10711	1	2.0212	0.016377	0.047307	0.904043	864	3	2.0212
DYRK1A	4	0.97555	0.97553	1	17309	0	2.4087	0.016446	0.047453	0.904043	865	3	2.4087
CWF19L2	2	0.49316	0.49798	1	10555	1	2.3406	0.016487	0.030807	0.882397	866	1	2.3406
CIZ1	3	0.29226	0.42687	1	7528	1	0.88163	0.016517	0.043073	0.904043	867	1	0.88163
ZFAND6	4	0.23004	0.37317	0.997657	6431	1	1.8024	0.016528	0.047631	0.904043	868	3	1.8024
CCNL2	4	0.36863	0.51401	1	8791	1	2.0225	0.016538	0.047652	0.904043	869	3	2.0225
CELA3A	3	0.98343	0.98356	1	17499	0	1.687	0.016569	0.04319	0.904043	870	3	1.687
DEGS1	4	0.83671	0.83608	1	14724	0	2.3702	0.016571	0.04773	0.904043	871	3	2.3702
C14orf23	4	0.85732	0.85682	1	15088	0	1.9585	0.016588	0.047766	0.904043	872	3	1.9585
CLUH	4	0.42611	0.57279	1	9758	1	0.523	0.016589	0.047767	0.904043	873	1	0.523
FOXD2	4	0.84591	0.84529	1	14904	0	1.6302	0.016649	0.047888	0.904043	874	3	1.6302
ASTN1	3	0.97125	0.97148	1	17219	0	3.124	0.01665	0.043382	0.904043	875	3	3.124
IFI30	3	0.02968	0.0746	0.942829	1412	2	-2.115	0.016653	0.043387	0.904043	876	1	-2.115
MLIP	4	0.71712	0.73745	1	12969	1	1.3707	0.016677	0.047949	0.904043	877	2	1.3707
ALG11	3	0.2428	0.36609	0.994009	6656	1	2.4223	0.016683	0.043467	0.904043	878	2	2.4223
CACNA1H	4	0.29827	0.4423	1	7619	1	1.8704	0.016695	0.047985	0.904043	879	2	1.8704
CDH2	4	0.9358	0.93554	1	16542	0	1.9517	0.01674	0.048085	0.904043	880	2	1.9517
PNMAL1	4	0.24853	0.39181	0.99965	6753	1	1.9273	0.01677	0.04816	0.904043	881	3	1.9273
ACP2	4	0.27381	0.41755	1	7199	1	0.83136	0.01677	0.048162	0.904043	882	2	0.83136
ATAD5	3	0.5778	0.60223	1	11356	1	2.162	0.01679	0.043719	0.904043	883	2	2.162
LTBP1	4	0.54317	0.63957	1	11023	1	0.76395	0.016831	0.048286	0.904043	884	2	0.76395
UIMC1	4	0.39529	0.54131	1	9258	1	2.4121	0.016831	0.048287	0.904043	885	3	2.4121
PDGFB	4	0.71183	0.73384	1	12911	1	1.9181	0.016848	0.048328	0.904043	886	2	1.9181
CAMK4	3	0.98312	0.98325	1	17488	0	2.0604	0.016875	0.043923	0.904043	887	3	2.0604
P2RY2	4	0.8902	0.88976	1	15705	0	2.2415	0.016879	0.048394	0.904043	888	3	2.2415
DALRD3	4	0.63271	0.68568	1	11914	1	1.0117	0.016891	0.048422	0.904043	889	2	1.0117
PKIG	4	0.66363	0.7034	1	12293	1	1.624	0.016902	0.048448	0.904043	890	2	1.624
NEO1	3	0.42243	0.50038	1	9700	1	2.3119	0.016911	0.04401	0.904043	891	2	2.3119
CCRL2	4	0.36971	0.51512	1	8812	2	-0.15538	0.016952	0.048567	0.904043	892	1	-0.15538
KCTD9	3	0.98305	0.98318	1	17486	0	1.4706	0.016954	0.044124	0.904043	893	3	1.4706
AREL1	4	0.98607	0.98614	1	17554	0	2.279	0.016966	0.048597	0.904043	894	3	2.279
ZBED5	4	0.21111	0.35396	0.992975	6100	2	0.49368	0.017012	0.048704	0.904043	895	2	0.49368
PTH2	4	0.98755	0.98763	1	17586	0	1.7983	0.017041	0.048774	0.904043	896	3	1.7983
VPS35	2	0.51679	0.5196	1	10763	1	1.6866	0.017064	0.03184	0.882656	897	1	1.6866
TMEM50A	4	0.70659	0.73036	1	12842	1	1.9841	0.017072	0.048835	0.904043	898	3	1.9841
MAGEB5	4	0.66377	0.70348	1	12296	1	1.0761	0.017073	0.048837	0.904043	899	2	1.0761
SLC39A11	4	0.98459	0.98466	1	17525	0	2.3807	0.017085	0.048867	0.904043	900	3	2.3807
CCDC113	4	0.52201	0.62983	1	10816	1	0.41467	0.017133	0.04898	0.904043	901	1	0.41467
CDC42SE1	4	0.97476	0.97474	1	17297	0	2.0855	0.017133	0.04898	0.904043	902	3	2.0855
ATXN7L3	4	0.98084	0.98089	1	17429	0	2.0972	0.017177	0.049067	0.904043	903	3	2.0972
PHLDA3	4	0.79796	0.79972	1	14091	1	1.9885	0.017186	0.049088	0.904043	904	3	1.9885
TMEM201	4	0.04578	0.11342	0.945581	2037	2	-0.82407	0.017194	0.049103	0.904043	905	1	-0.82407
GNAZ	3	0.98278	0.98293	1	17478	0	1.7002	0.017216	0.044766	0.904043	906	3	1.7002
ASPRV1	4	0.87746	0.87696	1	15448	0	2.1309	0.017235	0.04919	0.904043	907	3	2.1309
COL4A4	4	0.98993	0.99001	1	17633	0	2.6089	0.017293	0.049324	0.904043	908	3	2.6089
FAM193B	3	0.4415	0.51169	1	10020	1	0.85648	0.017335	0.045055	0.904043	909	1	0.85648
KCTD13	4	0.97718	0.97724	1	17349	0	1.4787	0.017375	0.049499	0.904043	910	2	1.4787
ASIC1	3	0.91381	0.91388	1	16107	0	2.026	0.01738	0.045172	0.904043	911	2	2.026
C14orf105	4	0.025639	0.072873	0.942829	1276	2	0.11936	0.017384	0.049521	0.904043	912	2	0.11936
APBA1	4	0.77684	0.78182	1	13771	1	1.5143	0.017421	0.049601	0.904043	913	2	1.5143
AVPR1A	4	0.97318	0.97313	1	17265	0	2.0975	0.017435	0.049632	0.904043	914	3	2.0975
ZCWPW1	4	0.52317	0.63039	1	10829	1	1.641	0.017449	0.049654	0.904043	915	2	1.641
ADCK5	3	0.98254	0.98269	1	17473	0	2.4566	0.017462	0.045384	0.904043	916	3	2.4566
CXorf28	2	0.98247	0.98237	1	17472	0	2.3756	0.01753	0.032691	0.885816	917	2	2.3756
ERCC6	4	0.87021	0.86976	1	15326	0	1.6992	0.01754	0.049856	0.904043	918	2	1.6992
EMR3	4	0.63733	0.68822	1	11963	1	1.6037	0.017556	0.049891	0.904043	919	2	1.6037
COG1	4	0.35776	0.50293	1	8601	1	1.5107	0.017556	0.049891	0.904043	920	2	1.5107
UROS	2	0.98244	0.98235	1	17470	0	3.1472	0.017559	0.032741	0.885816	921	2	3.1472
SYT4	4	0.77466	0.78008	1	13742	1	2.0916	0.017582	0.049958	0.904043	922	3	2.0916
SNRPF	1	0.98241	0.98252	1	17467	0	3.3231	0.017589	0.017531	0.870435	923	1	3.3231
NCBP1	1	0.98241	0.98252	1	17468	0	3.3231	0.017589	0.017531	0.870435	924	1	3.3231
OPA3	3	0.90466	0.90474	1	15942	0	2.7656	0.017607	0.045745	0.904043	925	2	2.7656
C9orf139	4	0.98127	0.98133	1	17437	0	2.2517	0.017614	0.05002	0.904043	926	3	2.2517
PPP2R2C	4	0.97906	0.97913	1	17393	0	2.4319	0.017636	0.050066	0.904043	927	3	2.4319
VPREB1	4	0.20128	0.34385	0.992975	5901	2	0.76567	0.017651	0.050088	0.904043	928	2	0.76567
ATP9B	4	0.96002	0.95984	1	17008	0	2.189	0.017681	0.050144	0.904043	929	3	2.189
CPOX	4	0.95772	0.95757	1	16971	0	1.9043	0.017708	0.050211	0.904043	930	3	1.9043
UVSSA	2	0.56646	0.56667	1	11255	1	1.9385	0.017732	0.033073	0.889147	931	1	1.9385
GALK2	4	0.41209	0.55844	1	9528	1	1.0913	0.017738	0.050281	0.904043	932	2	1.0913
YWHAE	3	0.4584	0.52205	1	10265	1	0.33921	0.017743	0.046111	0.904043	933	1	0.33921
SEC14L6	4	0.42362	0.57024	1	9713	1	1.5317	0.017762	0.050334	0.904043	934	2	1.5317
DYNC1LI1	4	0.44614	0.59319	1	10112	1	0.42584	0.017859	0.050557	0.907125	935	2	0.42584
IL1RN	3	0.98214	0.98229	1	17457	0	1.7938	0.017864	0.046407	0.904043	936	3	1.7938
KRT84	3	0.98213	0.98229	1	17456	0	2.0664	0.017867	0.046413	0.904043	937	3	2.0664
C6orf203	4	0.30566	0.44978	1	7721	1	1.6925	0.017919	0.050698	0.908739	938	2	1.6925
EFHB	4	0.75574	0.76531	1	13459	1	2.1548	0.017956	0.050773	0.909178	939	3	2.1548
PPP1R14A	4	0.11699	0.24505	0.985869	4168	2	0.065137	0.01804	0.050954	0.910124	940	2	0.065137
TFAP4	2	0.98189	0.98184	1	17452	0	2.553	0.018107	0.033741	0.889147	941	2	2.553
TM4SF5	4	0.1026	0.21966	0.978601	3763	1	0.24096	0.018221	0.051361	0.911676	942	1	0.24096
PAGE5	4	0.97642	0.97643	1	17335	0	2.1294	0.018234	0.051395	0.911676	943	3	2.1294
KRTAP5-1	4	0.35842	0.50362	1	8608	1	2.2467	0.018243	0.051413	0.911676	944	3	2.2467
KIAA1614	4	0.87809	0.87759	1	15463	0	2.2178	0.018292	0.051532	0.911676	945	2	2.2178
OTUD6B	4	0.88655	0.8861	1	15636	0	1.9862	0.018363	0.051676	0.911676	946	3	1.9862
ANGPTL4	4	0.55349	0.64452	1	11115	1	0.84293	0.018402	0.051769	0.911676	947	2	0.84293
ANO2	4	0.011983	0.039608	0.891998	732	1	1.4315	0.018504	0.051992	0.911676	948	2	1.4315
SLC12A2	4	0.8725	0.87204	1	15368	0	1.7341	0.018504	0.051992	0.911676	949	2	1.7341
CNOT10	4	0.78654	0.78989	1	13907	1	1.6234	0.018504	0.051992	0.911676	950	2	1.6234
APIP	4	0.86222	0.86179	1	15171	0	1.6988	0.018538	0.052058	0.911676	951	3	1.6988
AGRN	3	0.50067	0.54898	1	10614	1	1.0113	0.01856	0.048038	0.904043	952	1	1.0113
XPNPEP3	4	0.014773	0.048225	0.929911	843	1	0.45895	0.018584	0.05216	0.911676	953	1	0.45895
CHMP2A	1	0.98142	0.98154	1	17441	0	3.9357	0.018584	0.018535	0.870435	954	1	3.9357
RPN2	3	0.70649	0.7077	1	12840	1	2.9073	0.018589	0.048105	0.904043	955	2	2.9073
MMP1	4	0.94788	0.94771	1	16765	0	2.1424	0.018589	0.052171	0.911676	956	3	2.1424
BMP2	4	0.81223	0.81252	1	14334	1	2.2093	0.018645	0.052298	0.911676	957	3	2.2093
DPP8	3	0.98134	0.9815	1	17439	0	1.5738	0.018661	0.048274	0.904043	958	3	1.5738
SCARB1	4	0.98617	0.98624	1	17556	0	2.4405	0.018673	0.052357	0.911676	959	3	2.4405
LRRC25	4	0.69728	0.72425	1	12731	1	1.3393	0.018765	0.052564	0.911676	960	3	1.3393
PNMA1	4	0.16062	0.30232	0.989593	5146	1	1.6005	0.018773	0.052584	0.911676	961	2	1.6005
C1orf172	4	0.38432	0.53005	1	9077	1	1.8775	0.018783	0.0526	0.911676	962	2	1.8775
KIAA0319	3	0.98121	0.98136	1	17435	0	2.1209	0.018787	0.048604	0.904043	963	3	2.1209
PAK6	4	0.93046	0.93013	1	16450	0	1.6879	0.018792	0.052628	0.911676	964	2	1.6879
APOC3	4	0.14114	0.28241	0.989593	4771	2	0.63087	0.018821	0.052702	0.911676	965	2	0.63087
RAX	4	0.42692	0.57361	1	9772	2	0.69551	0.018886	0.052846	0.911676	966	2	0.69551
RSRC2	4	0.36389	0.50917	1	8713	1	2.1489	0.018906	0.052889	0.911676	967	3	2.1489
ATP2A2	3	0.61269	0.6286	1	11690	1	0.36216	0.018923	0.048936	0.904043	968	1	0.36216
MAP2K7	3	0.66013	0.66661	1	12239	1	2.7462	0.018968	0.049054	0.904043	969	2	2.7462
MRPL37	2	0.59591	0.59566	1	11536	0	1.9469	0.018976	0.035296	0.890337	970	1	1.9469
MESP2	4	0.025803	0.073194	0.942829	1280	2	-0.86117	0.018976	0.053048	0.911676	971	2	-0.86117
LIPE	4	0.31777	0.46212	1	7926	2	1.2049	0.019002	0.053109	0.911676	972	2	1.2049
UBL4B	3	0.95639	0.95669	1	16942	0	2.6238	0.019008	0.049145	0.904043	973	2	2.6238
CCDC138	4	0.93182	0.93146	1	16476	0	1.9344	0.019024	0.053163	0.911676	974	3	1.9344
SLC25A19	3	0.13183	0.22541	0.98202	4582	1	2.8155	0.019036	0.049212	0.904043	975	2	2.8155
TTC23	4	0.90893	0.90861	1	16024	0	2.2301	0.019067	0.053265	0.911676	976	3	2.2301
AAMDC	4	0.88005	0.8795	1	15502	0	1.4866	0.019068	0.053266	0.911676	977	2	1.4866
FUCA2	4	0.97726	0.97731	1	17351	0	2.4893	0.019088	0.053314	0.911676	978	3	2.4893
ZNF74	4	0.89497	0.89458	1	15779	0	1.7212	0.01909	0.053317	0.911676	979	3	1.7212
PEG3	4	0.22512	0.36815	0.994858	6355	1	1.6009	0.019104	0.053339	0.911676	980	3	1.6009
GPR1	4	0.93409	0.93381	1	16506	0	2.3316	0.019116	0.05337	0.911676	981	3	2.3316
SLC22A17	3	0.98086	0.98101	1	17430	0	1.349	0.019137	0.049445	0.904043	982	3	1.349
PATL1	4	0.85631	0.85576	1	15074	0	0.5889	0.019187	0.053509	0.911676	983	1	0.5889
ITGB6	4	0.88413	0.88363	1	15589	0	2.1459	0.019193	0.053524	0.911676	984	3	2.1459
MRGPRF	3	0.9808	0.98094	1	17428	0	2.0003	0.019202	0.04961	0.904043	985	3	2.0003
HIST2H2BF	2	0.24291	0.29534	0.989593	6659	1	1.0873	0.019219	0.035735	0.890337	986	1	1.0873
GPR135	4	0.75621	0.76568	1	13466	1	1.4834	0.019248	0.053659	0.911676	987	2	1.4834
STK32A	4	0.67755	0.71179	1	12463	1	2.3309	0.019265	0.053689	0.911676	988	3	2.3309
GPR4	4	0.78055	0.78486	1	13823	1	1.5595	0.019269	0.053703	0.911676	989	2	1.5595
ALDH1A1	4	0.67596	0.71084	1	12449	1	2.1407	0.019308	0.05379	0.911676	990	3	2.1407
TLR10	4	0.95218	0.95197	1	16852	0	2.0559	0.019317	0.053811	0.911676	991	3	2.0559
KLRK1	4	0.68228	0.71477	1	12525	1	1.1894	0.019369	0.053932	0.911676	992	2	1.1894
C16orf80	3	0.96958	0.96979	1	17187	0	1.2944	0.019377	0.050015	0.904043	993	2	1.2944
CDC20B	4	0.76282	0.77077	1	13554	1	1.995	0.019412	0.054035	0.911676	994	3	1.995
ACKR4	4	0.1127	0.23765	0.985869	4041	2	1.3695	0.019414	0.054039	0.911676	995	2	1.3695
TBR1	3	0.98058	0.98071	1	17427	0	2.6126	0.019417	0.050111	0.904043	996	3	2.6126
C17orf51	4	0.20783	0.35057	0.992975	6032	1	2.3902	0.019421	0.054051	0.911676	997	3	2.3902
SLAMF1	4	0.65824	0.70024	1	12215	1	2.14	0.019464	0.054151	0.911676	998	3	2.14
TICAM1	4	0.80716	0.8079	1	14242	1	1.3156	0.019489	0.054209	0.911676	999	2	1.3156
IQCF5	4	0.33023	0.47484	1	8152	1	2.3168	0.01951	0.054242	0.911676	1000	3	2.3168
CRABP2	4	0.94054	0.94033	1	16625	0	2.2442	0.019584	0.054386	0.911676	1001	3	2.2442
C1orf147	4	0.35277	0.49788	1	8517	2	0.52118	0.01961	0.054436	0.911676	1002	2	0.52118
TRPA1	4	0.7581	0.7671	1	13495	1	2.0586	0.019646	0.054523	0.912045	1003	3	2.0586
PGM1	4	0.34836	0.49336	1	8449	2	0.99147	0.01967	0.05456	0.912045	1004	2	0.99147
CENPW	2	0.018096	0.033722	0.891998	986	1	-0.68204	0.019689	0.036564	0.895442	1005	1	-0.68204
WDR63	4	0.67488	0.7102	1	12433	1	1.7597	0.019752	0.054744	0.912719	1006	2	1.7597
FAM63B	4	0.090112	0.19723	0.972407	3418	1	1.5376	0.01982	0.054897	0.912719	1007	2	1.5376
ANK3	4	0.94939	0.94923	1	16794	0	2.1625	0.019839	0.05493	0.912719	1008	3	2.1625
GORAB	4	0.88451	0.88401	1	15599	0	1.8713	0.019912	0.055096	0.912719	1009	3	1.8713
SPINK1	4	0.067359	0.15508	0.958517	2725	2	1.0416	0.019918	0.055104	0.912719	1010	2	1.0416
RAB24	4	0.95714	0.95699	1	16960	0	2.3988	0.019936	0.05515	0.912719	1011	3	2.3988
TRIM42	3	0.70914	0.71015	1	12867	1	2.6693	0.019966	0.051412	0.911676	1012	2	2.6693
TRNT1	2	0.89275	0.89239	1	15746	0	2.8107	0.019977	0.037091	0.898316	1013	1	2.8107
ZNF311	4	0.46016	0.60302	1	10276	1	1.6877	0.020035	0.055358	0.912719	1014	2	1.6877
BMPR1A	4	0.96674	0.96661	1	17128	0	2.0768	0.020074	0.055447	0.912719	1015	2	2.0768
SFTPB	4	0.83671	0.83608	1	14727	0	1.1941	0.020093	0.055499	0.912719	1016	2	1.1941
SHROOM4	4	0.77949	0.784	1	13815	1	1.7963	0.02015	0.055632	0.912719	1017	3	1.7963
ZNF75A	4	0.091387	0.19957	0.973868	3456	2	-0.19172	0.020153	0.055636	0.912719	1018	2	-0.19172
BRINP3	4	0.7921	0.79458	1	14003	1	2.0952	0.020169	0.055671	0.912719	1019	3	2.0952
SQRDL	3	0.062182	0.13356	0.950968	2567	1	2.7365	0.020213	0.052065	0.911676	1020	2	2.7365
NFE2	4	0.73874	0.75271	1	13228	1	1.3322	0.020213	0.055768	0.912719	1021	2	1.3322
OR6K6	4	0.48058	0.61164	1	10462	1	1.8588	0.02023	0.055806	0.912719	1022	2	1.8588
S100A6	4	0.97887	0.97894	1	17388	0	2.0082	0.02027	0.055888	0.912719	1023	2	2.0082
ILF2	2	0.97972	0.97962	1	17407	0	2.8262	0.020283	0.037655	0.898316	1024	2	2.8262
FGF3	3	0.93048	0.93062	1	16452	0	2.7183	0.02032	0.052332	0.911676	1025	2	2.7183
TNFAIP8L1	4	0.77348	0.77913	1	13716	1	2.2102	0.020331	0.056008	0.912719	1026	3	2.2102
FAM96A	4	0.7805	0.78481	1	13822	1	0.54827	0.020334	0.056019	0.912719	1027	1	0.54827
CYP26B1	4	0.22299	0.36603	0.994009	6318	1	1.761	0.020339	0.056025	0.912719	1028	2	1.761
SLC45A2	4	0.63113	0.6848	1	11897	1	2.3341	0.020404	0.05618	0.912719	1029	3	2.3341
IGFBP3	4	0.25154	0.39485	1	6811	1	1.4576	0.020437	0.056252	0.912719	1030	2	1.4576
PTPN4	4	0.82373	0.8233	1	14502	1	1.8263	0.020447	0.056277	0.912719	1031	2	1.8263
MYH14	4	0.88169	0.88117	1	15536	0	0.76693	0.020455	0.056296	0.912719	1032	1	0.76693
ZNF48	4	0.98864	0.98875	1	17612	0	1.6753	0.020468	0.056324	0.912719	1033	3	1.6753
ZBTB47	4	0.91287	0.91261	1	16082	0	1.6929	0.020496	0.056386	0.912719	1034	2	1.6929
ICK	4	0.25811	0.40158	1	6910	2	-0.59377	0.020575	0.056562	0.912719	1035	1	-0.59377
CALCRL	4	0.3209	0.46527	1	7986	2	-0.18776	0.020636	0.056692	0.912719	1036	1	-0.18776
ESRP1	4	0.57106	0.6531	1	11294	1	2.2786	0.020636	0.056693	0.912719	1037	3	2.2786
KIAA1549L	4	0.54283	0.63939	1	11019	1	1.7022	0.020671	0.056754	0.912719	1038	3	1.7022
FAM101A	4	0.96944	0.96932	1	17185	0	2.2861	0.020744	0.056897	0.912719	1039	3	2.2861
TCTN2	4	0.42395	0.57058	1	9718	1	0.84297	0.020756	0.056919	0.912719	1040	1	0.84297
TMEM14B	3	0.3617	0.46542	1	8674	1	0.57196	0.020782	0.053504	0.911676	1041	1	0.57196
UBOX5	4	0.32618	0.47069	1	8086	2	0.98763	0.020783	0.056978	0.912719	1042	2	0.98763
ZNF397	3	0.97921	0.97939	1	17400	0	1.4578	0.020789	0.053522	0.911676	1043	3	1.4578
HEXIM1	4	0.94465	0.94443	1	16701	0	1.7927	0.020813	0.057029	0.912719	1044	2	1.7927
DNAJC12	4	0.22737	0.37045	0.995324	6385	1	1.9435	0.02083	0.057079	0.912719	1045	3	1.9435
ARHGAP12	4	0.9696	0.96949	1	17188	0	1.8462	0.020833	0.057088	0.912719	1046	2	1.8462
LONP2	4	0.43498	0.58186	1	9912	1	1.3591	0.020853	0.057131	0.912719	1047	2	1.3591
DNAJC2	4	0.66439	0.70386	1	12304	1	-0.48691	0.020877	0.05718	0.912719	1048	1	-0.48691
ENPP3	4	0.9759	0.97591	1	17320	0	1.939	0.020925	0.057272	0.912719	1049	3	1.939
CPS1	4	0.95512	0.9549	1	16916	0	2.1926	0.020937	0.057296	0.912719	1050	2	2.1926
MAP2K2	4	0.9748	0.97479	1	17299	0	1.9893	0.020953	0.057328	0.912719	1051	2	1.9893
XIRP2	4	0.68991	0.71962	1	12637	1	1.9302	0.02097	0.057362	0.912719	1052	3	1.9302
DIRC2	4	0.15679	0.29837	0.989593	5060	1	2.6072	0.021	0.057421	0.912719	1053	3	2.6072
SLC22A1	3	0.97897	0.97915	1	17390	0	2.2519	0.021026	0.054117	0.911676	1054	3	2.2519
NT5DC4	4	0.040089	0.10227	0.942829	1828	1	1.3879	0.021042	0.057509	0.912719	1055	2	1.3879
TTC7A	4	0.001194	0.0043027	0.783845	96	1	1.1223	0.021088	0.057614	0.912719	1056	2	1.1223
C16orf98	4	0.62977	0.68408	1	11877	1	1.5742	0.021102	0.057651	0.912719	1057	2	1.5742
ACE2	4	0.04464	0.11123	0.945581	1999	2	-1.5496	0.021239	0.057951	0.912719	1058	1	-1.5496
CSGALNACT1	4	0.078302	0.17566	0.963757	3083	2	0.28104	0.021239	0.057951	0.912719	1059	2	0.28104
FGF7	4	0.45962	0.60279	1	10275	1	1.1997	0.021239	0.057951	0.912719	1060	2	1.1997
KCNAB1	4	0.91859	0.91832	1	16211	0	1.8341	0.021296	0.058074	0.912719	1061	3	1.8341
ATP6V0C	1	0.9787	0.9788	1	17386	0	3.1711	0.021303	0.021236	0.870435	1062	1	3.1711
TEAD4	4	0.20096	0.34354	0.992975	5895	1	1.4081	0.021343	0.058178	0.912719	1063	2	1.4081
SNAP47	4	0.25218	0.39554	1	6821	1	-0.12318	0.021359	0.058211	0.912719	1064	1	-0.12318
WASF2	4	0.1111	0.23483	0.984733	4002	1	2.1045	0.021363	0.058217	0.912719	1065	2	2.1045
SMYD4	4	0.72667	0.74412	1	13079	1	2.191	0.021438	0.058373	0.912719	1066	3	2.191
LRRC8E	4	0.33358	0.47819	1	8209	1	2.1731	0.021444	0.058388	0.912719	1067	3	2.1731
VTI1B	4	0.55638	0.64587	1	11138	1	1.5793	0.02148	0.058461	0.912719	1068	2	1.5793
PAK4	3	0.21083	0.32648	0.992975	6092	1	2.5194	0.021512	0.055306	0.912719	1069	2	2.5194
SOS1	4	0.83127	0.83065	1	14636	0	1.6534	0.021534	0.058595	0.912719	1070	3	1.6534
ESAM	4	0.95073	0.95055	1	16821	0	2.5437	0.021565	0.058665	0.912719	1071	3	2.5437
PEX2	4	0.83024	0.82959	1	14621	1	2.1985	0.021575	0.058687	0.912719	1072	3	2.1985
ALG13	2	0.97842	0.97834	1	17379	0	2.5509	0.021577	0.039972	0.904043	1073	2	2.5509
UNG	4	0.87402	0.87354	1	15395	0	1.7139	0.0216	0.058748	0.912719	1074	3	1.7139
RBMS2	4	0.38159	0.52727	1	9026	1	1.8644	0.021611	0.058771	0.912719	1075	3	1.8644
PDZK1	4	0.95764	0.95749	1	16970	0	2.0663	0.021615	0.05878	0.912719	1076	2	2.0663
NR1H3	4	0.75337	0.76357	1	13428	1	1.8936	0.021656	0.058857	0.912719	1077	3	1.8936
ABTB1	4	0.98361	0.98367	1	17504	0	2.1266	0.021662	0.058868	0.912719	1078	3	2.1266
DNAJC8	3	0.10146	0.18583	0.96739	3732	2	-1.9081	0.02171	0.055783	0.912719	1079	1	-1.9081
ZSWIM2	4	0.73291	0.74861	1	13155	1	1.3263	0.021721	0.059014	0.912719	1080	1	1.3263
ZFYVE1	4	0.68463	0.71627	1	12559	1	1.9968	0.021788	0.059158	0.912719	1081	3	1.9968
P2RX3	4	0.36319	0.50847	1	8694	1	2.3023	0.021808	0.059205	0.912719	1082	3	2.3023
FBXO21	4	0.23092	0.37406	0.997672	6442	2	-0.17107	0.021811	0.05921	0.912719	1083	1	-0.17107
SPG21	4	0.018463	0.057754	0.942829	1000	3	-1.4277	0.021811	0.05921	0.912719	1084	1	-1.4277
CNTF	4	0.68337	0.71547	1	12543	1	1.8742	0.021887	0.05935	0.912719	1085	3	1.8742
ZNF215	4	0.38362	0.52934	1	9064	2	0.24998	0.021901	0.059387	0.912719	1086	1	0.24998
C12orf60	4	0.79051	0.79321	1	13980	1	2.2335	0.02192	0.059428	0.912719	1087	3	2.2335
SCNN1A	4	0.97212	0.97207	1	17235	0	1.9199	0.021959	0.059503	0.912719	1088	3	1.9199
UBXN11	4	0.41336	0.55975	1	9547	1	2.006	0.021964	0.059509	0.912719	1089	3	2.006
TMEM136	4	0.92439	0.92415	1	16322	0	1.6921	0.02199	0.05957	0.912719	1090	3	1.6921
HPCA	2	0.66123	0.66088	1	12260	0	1.8291	0.021992	0.040746	0.904043	1091	1	1.8291
OR2W1	4	0.0079703	0.027077	0.891998	471	1	1.7167	0.022005	0.059607	0.912719	1092	3	1.7167
SLCO4A1	4	0.51315	0.62575	1	10727	1	1.0142	0.022022	0.059646	0.912719	1093	1	1.0142
CCNY	4	0.9032	0.90282	1	15911	0	1.5034	0.022031	0.059662	0.912719	1094	3	1.5034
ADPRHL1	4	0.094384	0.20498	0.97543	3538	1	0.33251	0.022082	0.059766	0.912742	1095	1	0.33251
DDX20	2	0.97788	0.97781	1	17364	0	2.2087	0.022115	0.040969	0.904043	1096	2	2.2087
RAB15	4	0.91736	0.91713	1	16180	0	2.0018	0.022119	0.059847	0.912855	1097	3	2.0018
CABP1	2	0.97786	0.97779	1	17363	0	2.4875	0.022138	0.041017	0.904043	1098	2	2.4875
RAB18	4	0.98859	0.98871	1	17611	0	2.4493	0.022144	0.059904	0.912855	1099	3	2.4493
LACE1	4	0.77436	0.77985	1	13736	1	2.0053	0.022175	0.059979	0.912855	1100	2	2.0053
PRF1	4	0.27913	0.42291	1	7293	2	-0.17177	0.022203	0.060051	0.912855	1101	1	-0.17177
ZBTB33	4	0.039495	0.10106	0.942829	1805	1	1.987	0.022249	0.060149	0.912855	1102	3	1.987
AMER2	4	0.028189	0.078075	0.942829	1364	2	-1.7309	0.022263	0.060182	0.912855	1103	1	-1.7309
DHDH	4	0.027313	0.076274	0.942829	1336	1	1.2074	0.022288	0.060228	0.912855	1104	2	1.2074
STRADB	3	0.39473	0.48401	1	9247	1	0.13381	0.022299	0.057178	0.912719	1105	1	0.13381
METTL5	4	0.87394	0.87346	1	15394	0	2.2059	0.022318	0.060291	0.912855	1106	3	2.2059
NRBP1	3	0.97768	0.97786	1	17359	0	1.8308	0.022323	0.057233	0.912719	1107	3	1.8308
VSIG10L	4	0.89931	0.89896	1	15840	0	2.1231	0.022349	0.06036	0.912855	1108	3	2.1231
KLHL23	4	0.48002	0.61141	1	10460	1	1.5668	0.022359	0.060382	0.912855	1109	2	1.5668
CCHCR1	4	0.053531	0.12859	0.949937	2298	3	-2.0602	0.022383	0.060424	0.912855	1110	1	-2.0602
KCNS3	4	0.78354	0.78739	1	13865	1	1.7242	0.022444	0.06054	0.913305	1111	2	1.7242
PHACTR2	4	0.68812	0.71849	1	12604	1	2.0556	0.022457	0.060573	0.913305	1112	3	2.0556
RPA2	1	0.9775	0.97759	1	17356	0	3.1248	0.022497	0.022448	0.870435	1113	1	3.1248
FAM110A	4	0.037738	0.097524	0.942829	1732	2	-1.0164	0.022564	0.060815	0.913305	1114	1	-1.0164
CLIP1	4	0.91364	0.91336	1	16100	0	2.318	0.022577	0.060843	0.913305	1115	3	2.318
CACNB4	4	0.96767	0.96753	1	17149	0	1.5909	0.022598	0.060893	0.913305	1116	3	1.5909
SLC36A1	4	0.2007	0.34327	0.992975	5891	1	2.361	0.022608	0.06091	0.913305	1117	3	2.361
CXorf38	4	0.35984	0.50508	1	8642	1	2.0149	0.02264	0.060982	0.913305	1118	3	2.0149
TBRG1	4	0.85927	0.85878	1	15122	0	1.8864	0.022661	0.061024	0.913305	1119	3	1.8864
ZBTB17	4	0.66111	0.7019	1	12255	1	1.8175	0.022668	0.061042	0.913305	1120	2	1.8175
WDR83	2	0.189	0.25616	0.985869	5650	1	0.29697	0.022673	0.042011	0.904043	1121	1	0.29697
AURKAIP1	2	0.68094	0.68063	1	12504	0	1.613	0.022673	0.042011	0.904043	1122	1	1.613
HS3ST5	4	0.95134	0.95116	1	16836	0	2.161	0.02275	0.061236	0.913305	1123	3	2.161
SMC6	2	0.97724	0.97716	1	17350	0	2.3062	0.022762	0.042164	0.904043	1124	2	2.3062
ZBTB48	3	0.15154	0.25086	0.985869	4955	1	1.9373	0.022774	0.058348	0.912719	1125	2	1.9373
FBXW5	3	0.36715	0.46844	1	8766	1	0.97625	0.022774	0.058348	0.912719	1126	1	0.97625
GIMAP4	4	0.69989	0.72597	1	12758	1	2.2441	0.022782	0.0613	0.913305	1127	3	2.2441
AADACL2	4	0.97252	0.97247	1	17245	0	2.1527	0.022793	0.061325	0.913305	1128	2	2.1527
PURA	4	0.88787	0.88742	1	15660	0	2.0271	0.022803	0.061342	0.913305	1129	3	2.0271
HORMAD1	4	0.33746	0.48217	1	8277	1	2.1549	0.022803	0.061342	0.913305	1130	3	2.1549
CUL3	1	0.97717	0.97725	1	17348	0	4.09	0.022826	0.022784	0.870435	1131	1	4.09
NIPSNAP3B	4	0.23804	0.38124	0.998614	6567	2	-0.29786	0.022865	0.061477	0.913305	1132	1	-0.29786
TBC1D7	4	0.91422	0.91395	1	16118	0	1.8569	0.022875	0.061506	0.913305	1133	2	1.8569
SLC7A10	3	0.9511	0.95137	1	16830	0	1.803	0.02291	0.058686	0.912719	1134	2	1.803
PTPRM	4	0.95096	0.95077	1	16826	0	1.8645	0.022951	0.061656	0.913305	1135	3	1.8645
MLLT11	4	0.80956	0.81005	1	14284	1	1.763	0.022961	0.061684	0.913305	1136	3	1.763
C9orf89	2	0.94967	0.94957	1	16799	0	3.0116	0.022976	0.042546	0.904043	1137	2	3.0116
MBNL3	4	0.2911	0.43506	1	7509	2	0.3951	0.022986	0.061743	0.913305	1138	2	0.3951
MEGF11	4	0.6147	0.67582	1	11709	1	1.6999	0.02299	0.061754	0.913305	1139	2	1.6999
PRR19	4	0.15836	0.3	0.989593	5097	1	2.349	0.023009	0.061798	0.913305	1140	3	2.349
ADAMTS8	4	0.98997	0.99005	1	17634	0	1.5791	0.023073	0.06194	0.913927	1141	3	1.5791
HACE1	3	0.71535	0.71599	1	12945	1	1.6878	0.023091	0.059091	0.912719	1142	2	1.6878
AK1	4	0.89015	0.88972	1	15703	0	2.1617	0.023094	0.061974	0.913927	1143	3	2.1617
GOLGA7	4	0.90027	0.89987	1	15860	0	2.5821	0.023115	0.062025	0.913927	1144	3	2.5821
ANO6	3	0.97686	0.97708	1	17344	0	1.932	0.023141	0.059215	0.912719	1145	3	1.932
INTS6	4	0.11406	0.24002	0.985869	4081	3	-0.9877	0.023166	0.062156	0.913927	1146	1	-0.9877
LIMK2	4	0.22757	0.37063	0.995324	6397	1	2.2376	0.023179	0.062184	0.913927	1147	3	2.2376
LYPD1	4	0.41497	0.56142	1	9561	2	0.15451	0.023226	0.062303	0.914112	1148	1	0.15451
HIST1H2AA	4	0.2762	0.41996	1	7241	2	0.94916	0.02325	0.062351	0.914112	1149	2	0.94916
ZNF234	4	0.76982	0.77623	1	13666	1	1.3972	0.023261	0.062371	0.914112	1150	2	1.3972
SF3A1	3	0.27969	0.4116	1	7305	2	-0.94601	0.023362	0.059751	0.912742	1151	1	-0.94601
SZT2	4	0.13656	0.27773	0.989593	4690	1	1.0963	0.023407	0.062714	0.915477	1152	2	1.0963
MYBPH	4	0.93006	0.92974	1	16444	0	1.3574	0.023407	0.062714	0.915477	1153	2	1.3574
RBM38	4	0.19213	0.33456	0.992975	5712	2	0.14682	0.023407	0.062714	0.915477	1154	2	0.14682
CELSR3	4	0.9389	0.93872	1	16601	0	1.8665	0.023491	0.062881	0.916586	1155	2	1.8665
ABCC8	4	0.92513	0.92484	1	16342	0	1.8745	0.023537	0.062984	0.916586	1156	3	1.8745
PRSS33	4	0.67538	0.7105	1	12442	1	1.3691	0.023575	0.063074	0.916586	1157	2	1.3691
NPRL2	4	0.43318	0.58011	1	9886	1	2.1303	0.023602	0.063136	0.916586	1158	3	2.1303
SNCB	4	0.050048	0.12171	0.9498	2176	2	0.01654	0.023607	0.063149	0.916586	1159	2	0.01654
FDX1L	3	0.21291	0.32903	0.992975	6129	2	-0.7023	0.023656	0.060438	0.912855	1160	1	-0.7023
ZNF511	4	0.37097	0.51637	1	8842	1	1.6845	0.023733	0.063424	0.916802	1161	2	1.6845
NCOA2	4	0.97977	0.97985	1	17409	0	1.5791	0.023764	0.063489	0.916802	1162	3	1.5791
CCL20	4	0.81331	0.81352	1	14355	1	0.80021	0.023768	0.063496	0.916802	1163	1	0.80021
RGS5	4	0.50978	0.62428	1	10693	1	-0.17581	0.023888	0.063755	0.916802	1164	1	-0.17581
TCN1	4	0.70054	0.72635	1	12764	1	1.5929	0.023892	0.063766	0.916802	1165	2	1.5929
NAPRT1	3	0.033682	0.083671	0.942829	1576	2	-2.1306	0.023905	0.061039	0.913305	1166	1	-2.1306
SCNN1B	4	0.92922	0.92889	1	16429	0	2.1039	0.023913	0.063809	0.916802	1167	3	2.1039
SCP2D1	4	0.93387	0.93358	1	16504	0	1.74	0.023943	0.063882	0.916802	1168	3	1.74
CHST9	4	0.83315	0.83256	1	14674	0	1.6356	0.023948	0.063896	0.916802	1169	3	1.6356
PREB	1	0.97604	0.97612	1	17325	0	3.0708	0.02396	0.023887	0.870435	1170	1	3.0708
LYPLA2	3	0.976	0.97621	1	17322	0	2.3093	0.024002	0.061257	0.913305	1171	3	2.3093
RDH8	4	0.89043	0.88999	1	15711	0	1.9891	0.024009	0.064025	0.916802	1172	2	1.9891
ANKRD53	4	0.14803	0.28944	0.989593	4893	2	0.29077	0.024069	0.064161	0.916802	1173	2	0.29077
ASCC3	4	0.97556	0.97553	1	17310	0	2.0898	0.024112	0.064258	0.916802	1174	3	2.0898
CP	4	0.12376	0.25684	0.985869	4364	1	-0.24127	0.024129	0.064295	0.916802	1175	1	-0.24127
ADORA3	3	0.7028	0.70428	1	12790	1	2.3491	0.024131	0.061566	0.913305	1176	2	2.3491
BMP8A	3	0.97587	0.97609	1	17318	0	1.1675	0.024132	0.061572	0.913305	1177	3	1.1675
TRIM61	4	0.42855	0.57534	1	9803	2	1.3977	0.024157	0.064356	0.916802	1178	2	1.3977
PSG11	1	0.97583	0.97592	1	17316	0	3.5231	0.024174	0.024094	0.870435	1179	1	3.5231
CCDC134	4	0.97862	0.97868	1	17384	0	2.118	0.024183	0.064414	0.916802	1180	3	2.118
SPAM1	4	0.21165	0.35455	0.993361	6113	1	1.9803	0.024194	0.064438	0.916802	1181	3	1.9803
ROCK2	4	0.037505	0.09706	0.942829	1725	3	-1.5264	0.024279	0.064623	0.916802	1182	1	-1.5264
HOXD13	4	0.18174	0.32395	0.992975	5514	1	1.3128	0.024279	0.064623	0.916802	1183	2	1.3128
TRAF3IP3	4	0.73387	0.74925	1	13168	1	1.1842	0.024279	0.064623	0.916802	1184	2	1.1842
CD164	4	0.4797	0.61128	1	10457	1	1.8014	0.024295	0.064649	0.916802	1185	2	1.8014
MMP2	4	0.89006	0.88962	1	15700	0	2.2256	0.024314	0.064684	0.916802	1186	3	2.2256
RCAN1	4	0.6455	0.69291	1	12052	1	1.8606	0.024385	0.064858	0.916802	1187	3	1.8606
KCNJ11	3	0.9756	0.97584	1	17312	0	1.545	0.024398	0.062198	0.913927	1188	3	1.545
HRASLS5	4	0.87751	0.87701	1	15449	0	2.1889	0.024429	0.064941	0.916802	1189	3	2.1889
IGFL4	4	0.85371	0.85314	1	15034	0	1.4673	0.02443	0.064942	0.916802	1190	2	1.4673
KCND1	4	0.61666	0.67689	1	11732	1	1.9057	0.024456	0.064995	0.916802	1191	3	1.9057
ARHGAP17	3	0.97552	0.97575	1	17307	0	1.2022	0.024483	0.062415	0.914112	1192	3	1.2022
ELOVL3	4	0.76394	0.77161	1	13577	1	1.8451	0.02449	0.065062	0.916802	1193	3	1.8451
TBC1D32	4	0.84582	0.84518	1	14901	0	1.7804	0.024529	0.065156	0.916802	1194	3	1.7804
KRTAP10-10	3	0.59672	0.61637	1	11544	1	2.1235	0.024539	0.06254	0.915188	1195	2	2.1235
MYBPHL	4	0.070487	0.16102	0.958517	2826	3	-1.2544	0.02455	0.065205	0.916802	1196	1	-1.2544
PMP22	4	0.56529	0.65027	1	11246	1	1.7265	0.02461	0.065342	0.916802	1197	2	1.7265
HOMER2	4	0.39833	0.54443	1	9311	2	0.98028	0.024638	0.065413	0.916802	1198	2	0.98028
COBLL1	4	0.78159	0.78574	1	13835	1	1.6386	0.024648	0.06543	0.916802	1199	2	1.6386
PTPN7	3	0.906	0.90611	1	15967	0	2.3032	0.024718	0.062961	0.916586	1200	2	2.3032
BTG3	4	0.34054	0.48534	1	8329	2	0.097947	0.02473	0.065607	0.916802	1201	1	0.097947
CLLU1OS	4	0.12387	0.25702	0.985869	4368	1	1.8956	0.024733	0.065613	0.916802	1202	3	1.8956
DNAAF2	4	0.32927	0.47387	1	8137	2	1.0355	0.024756	0.065666	0.916802	1203	2	1.0355
ATAD3A	3	0.55999	0.58948	1	11181	1	1.7385	0.024763	0.06307	0.916586	1204	2	1.7385
OTUD7A	4	0.73606	0.75079	1	13198	1	1.9429	0.024777	0.065714	0.916802	1205	3	1.9429
DEAF1	4	0.70431	0.72883	1	12812	1	1.6336	0.02479	0.065736	0.916802	1206	2	1.6336
AUTS2	4	0.96942	0.9693	1	17184	0	1.8267	0.024797	0.06575	0.916802	1207	3	1.8267
DNM1	3	0.97512	0.97532	1	17302	0	2.171	0.024884	0.063355	0.916802	1208	3	2.171
SRP68	2	0.69947	0.69912	1	12755	0	2.3267	0.024943	0.046035	0.904043	1209	1	2.3267
MAPK1IP1L	4	0.95981	0.95964	1	17005	0	2.261	0.024944	0.066077	0.916802	1210	3	2.261
SP3	4	0.98288	0.98297	1	17482	0	2.2267	0.024955	0.066102	0.916802	1211	3	2.2267
PPP1R12C	4	0.010708	0.035652	0.891998	649	1	1.3797	0.024971	0.066131	0.916802	1212	3	1.3797
ARHGEF2	4	0.74968	0.76077	1	13366	1	1.518	0.025031	0.066252	0.916802	1213	2	1.518
PLA2G12A	3	0.012663	0.033472	0.891998	765	2	-3.5576	0.025034	0.063721	0.916802	1214	1	-3.5576
FSTL4	4	0.62802	0.68314	1	11858	1	0.64403	0.025091	0.066382	0.916802	1215	1	0.64403
SEC14L3	4	0.036579	0.095212	0.942829	1688	1	2.2086	0.025101	0.066406	0.916802	1216	3	2.2086
RAB21	4	0.74059	0.75407	1	13254	1	1.4582	0.025112	0.066436	0.916802	1217	2	1.4582
OR10G7	4	0.86967	0.8692	1	15309	0	1.2773	0.025123	0.066457	0.916802	1218	2	1.2773
ABCA4	4	0.33923	0.48399	1	8313	1	2.1875	0.025133	0.066478	0.916802	1219	3	2.1875
PGGT1B	2	0.12027	0.20135	0.974587	4263	1	0.46204	0.025155	0.046411	0.904043	1220	1	0.46204
IFT80	4	0.53697	0.63668	1	10970	1	1.8089	0.025202	0.066619	0.916802	1221	3	1.8089
NKX6-3	4	0.14051	0.28177	0.989593	4757	1	2.0036	0.025263	0.066753	0.916802	1222	3	2.0036
TCP11L2	4	0.98787	0.98795	1	17597	0	2.4129	0.025271	0.066773	0.916802	1223	3	2.4129
ADCK3	4	0.12573	0.26018	0.985869	4419	1	1.7457	0.025303	0.066848	0.916802	1224	3	1.7457
RPH3A	3	0.97469	0.97488	1	17296	0	1.5023	0.025314	0.064386	0.916802	1225	3	1.5023
SCMH1	4	0.54235	0.63917	1	11014	1	1.8078	0.025331	0.066909	0.916802	1226	3	1.8078
BRMS1	3	0.97119	0.97141	1	17218	0	2.3779	0.025355	0.064477	0.916802	1227	3	2.3779
HINT1	4	0.93455	0.93427	1	16519	0	1.8852	0.025359	0.066966	0.916802	1228	3	1.8852
VPS39	4	0.16817	0.30996	0.990698	5281	2	-0.45512	0.025391	0.067031	0.916802	1229	1	-0.45512
ACADL	4	0.81525	0.81533	1	14379	1	1.7725	0.025404	0.067057	0.916802	1230	3	1.7725
CAND2	3	0.86295	0.86287	1	15187	0	2.6573	0.025434	0.064657	0.916802	1231	2	2.6573
DLX2	4	0.17131	0.31323	0.992862	5327	1	1.9649	0.025437	0.067128	0.916802	1232	2	1.9649
GPR26	4	0.68996	0.71965	1	12639	1	2.0328	0.025443	0.067141	0.916802	1233	3	2.0328
PRR22	4	0.91448	0.9142	1	16122	0	2.1332	0.025459	0.067167	0.916802	1234	3	2.1332
RSPH3	4	0.97677	0.9768	1	17341	0	1.854	0.025542	0.067345	0.916802	1235	3	1.854
BRD7	4	0.093142	0.20278	0.974761	3508	3	-1.198	0.025542	0.067345	0.916802	1236	1	-1.198
SLC6A8	4	0.92583	0.92555	1	16363	0	1.7078	0.025562	0.067383	0.916802	1237	3	1.7078
MRPL27	3	0.10146	0.18583	0.96739	3733	2	-1.9081	0.025576	0.064999	0.916802	1238	1	-1.9081
MMP10	4	0.52092	0.62933	1	10810	1	1.802	0.025601	0.067467	0.916802	1239	3	1.802
OR5V1	4	0.39127	0.53713	1	9172	1	0.014678	0.025632	0.067536	0.916802	1240	1	0.014678
SLAMF8	4	0.94834	0.94819	1	16776	0	1.9866	0.025658	0.0676	0.916802	1241	3	1.9866
TNK2	4	0.98285	0.98293	1	17480	0	1.9343	0.025664	0.067609	0.916802	1242	3	1.9343
CACNA1C	4	0.84448	0.84384	1	14872	0	1.1544	0.025692	0.067661	0.916802	1243	2	1.1544
AFAP1L2	4	0.96822	0.96807	1	17162	0	2.0744	0.025709	0.067697	0.916802	1244	3	2.0744
TMPRSS12	4	0.9143	0.91402	1	16120	0	2.2211	0.025761	0.067811	0.916802	1245	3	2.2211
MID2	4	0.72327	0.74175	1	13042	1	0.49847	0.025812	0.067916	0.916802	1246	1	0.49847
PSEN1	4	0.90452	0.90414	1	15940	0	2.1655	0.025829	0.067958	0.916802	1247	3	2.1655
TEPP	4	0.96395	0.96381	1	17068	0	1.6553	0.025863	0.068024	0.916802	1248	3	1.6553
ATG4D	4	0.72879	0.74565	1	13116	1	0.60675	0.025872	0.068039	0.916802	1249	1	0.60675
RDH10	3	0.73418	0.73428	1	13173	1	2.3781	0.025902	0.06574	0.916802	1250	2	2.3781
HHLA3	4	0.90012	0.89973	1	15854	0	0.961	0.025932	0.068171	0.916802	1251	1	0.961
RHEB	2	0.974	0.97396	1	17286	0	2.9012	0.025998	0.047911	0.904043	1252	2	2.9012
PIP5KL1	4	0.62776	0.683	1	11855	1	0.4312	0.026052	0.068414	0.916802	1253	1	0.4312
VPS51	4	0.69555	0.72316	1	12715	1	1.7927	0.026083	0.068476	0.916802	1254	2	1.7927
CCDC135	3	0.97391	0.9741	1	17285	0	1.2995	0.02609	0.066173	0.916802	1255	3	1.2995
H1FX	4	0.84657	0.84595	1	14918	0	1.4776	0.026112	0.06853	0.916802	1256	2	1.4776
ZNF175	4	0.57249	0.65379	1	11306	1	2.0585	0.026127	0.068555	0.916802	1257	3	2.0585
TBC1D15	4	0.098189	0.21183	0.977724	3645	1	1.5782	0.026149	0.068602	0.916802	1258	2	1.5782
AP1B1	3	0.82228	0.82226	1	14480	0	2.45	0.02615	0.066314	0.916802	1259	2	2.45
PXMP4	4	0.75174	0.76236	1	13399	1	1.8393	0.026155	0.068621	0.916802	1260	3	1.8393
DNAJC21	4	0.97836	0.97842	1	17376	0	1.4904	0.026172	0.068663	0.916802	1261	3	1.4904
ZKSCAN8	4	0.91365	0.91337	1	16101	0	1.8243	0.026178	0.068673	0.916802	1262	3	1.8243
KLHL15	4	0.020032	0.061097	0.942829	1065	1	1.6003	0.026204	0.068731	0.916802	1263	2	1.6003
OCEL1	3	0.18866	0.29858	0.989593	5645	1	1.19	0.026208	0.066452	0.916802	1264	2	1.19
PPM1K	4	0.027433	0.07653	0.942829	1340	1	2.0671	0.026229	0.068788	0.916802	1265	3	2.0671
NUP155	3	0.95857	0.95884	1	16986	0	2.9074	0.02623	0.06651	0.916802	1266	2	2.9074
CASC4	4	0.05062	0.12285	0.9498	2196	2	0.79931	0.026232	0.068794	0.916802	1267	2	0.79931
TSGA13	4	0.45823	0.60219	1	10263	1	2.3249	0.02627	0.068862	0.916802	1268	3	2.3249
RPS15A	1	0.9737	0.9738	1	17273	0	2.9914	0.026303	0.026224	0.870435	1269	1	2.9914
LUM	4	0.98144	0.9815	1	17443	0	1.6529	0.026322	0.068979	0.916802	1270	3	1.6529
2001-09-01	4	0.96553	0.96537	1	17102	0	1.6601	0.026327	0.068994	0.916802	1271	3	1.6601
ABCB10	3	0.023	0.058893	0.942829	1168	1	2.3373	0.026344	0.066773	0.916802	1272	2	2.3373
SIRT3	4	0.95707	0.9569	1	16958	0	1.9101	0.026359	0.06906	0.916802	1273	2	1.9101
ZDHHC14	4	0.81002	0.81048	1	14290	1	2.0024	0.026362	0.069065	0.916802	1274	3	2.0024
CLOCK	4	0.49626	0.61839	1	10582	1	1.34	0.026382	0.069107	0.916802	1275	2	1.34
HMG20B	4	0.97909	0.97916	1	17395	0	1.7619	0.026382	0.069107	0.916802	1276	3	1.7619
FUOM	4	0.9423	0.94211	1	16659	0	1.4076	0.026382	0.069107	0.916802	1277	2	1.4076
FAM181A	4	0.91194	0.91171	1	16066	0	2.0101	0.026506	0.069344	0.916802	1278	3	2.0101
TRIP4	4	0.97603	0.97605	1	17324	0	2.209	0.026558	0.069459	0.916802	1279	3	2.209
VPS54	4	0.18695	0.32927	0.992975	5616	2	0.59222	0.026593	0.069533	0.916802	1280	2	0.59222
NOS3	4	0.58171	0.65846	1	11395	1	1.9148	0.026625	0.069602	0.916802	1281	2	1.9148
MBD1	4	0.25065	0.39396	1	6789	1	0.16067	0.026653	0.069666	0.916802	1282	1	0.16067
SEC22A	4	0.84213	0.84145	1	14830	0	1.7768	0.026669	0.069694	0.916802	1283	2	1.7768
PRSS45	4	0.6757	0.71069	1	12445	1	0.76277	0.026713	0.0698	0.916802	1284	2	0.76277
MYNN	4	0.48144	0.61201	1	10467	1	2.2678	0.026714	0.069802	0.916802	1285	3	2.2678
GPHN	4	0.95598	0.95577	1	16937	0	1.5914	0.026725	0.069825	0.916802	1286	2	1.5914
LRRC8C	4	0.97169	0.97162	1	17227	0	2.0582	0.026736	0.069841	0.916802	1287	3	2.0582
AJAP1	4	0.83595	0.83532	1	14716	0	1.9881	0.026738	0.069846	0.916802	1288	3	1.9881
CSAD	3	0.28265	0.41521	1	7358	1	2.3569	0.026844	0.067965	0.916802	1289	2	2.3569
BDNF	4	0.97558	0.97556	1	17311	0	2.0178	0.02689	0.070166	0.918518	1290	3	2.0178
MRGBP	4	0.41424	0.56064	1	9552	2	0.1677	0.026893	0.07017	0.918518	1291	1	0.1677
OR6X1	3	0.97308	0.97327	1	17260	0	2.2215	0.026919	0.068154	0.916802	1292	3	2.2215
VWA7	4	0.67755	0.71179	1	12465	1	1.6915	0.026937	0.070258	0.918518	1293	3	1.6915
FECH	3	0.97303	0.9732	1	17258	0	2.126	0.026973	0.068278	0.916802	1294	3	2.126
PAH	4	0.10751	0.22848	0.982769	3899	1	1.6026	0.026992	0.070372	0.918518	1295	2	1.6026
EIF3A	4	0.62066	0.67908	1	11778	1	0.41998	0.027013	0.070414	0.918518	1296	2	0.41998
MORF4L1	4	0.92036	0.92009	1	16245	0	1.9894	0.027019	0.070434	0.918518	1297	3	1.9894
MSRA	3	0.97296	0.97313	1	17255	0	1.3115	0.027043	0.068446	0.916802	1298	3	1.3115
TRAPPC12	4	0.078125	0.17534	0.963338	3075	1	1.6529	0.027073	0.070542	0.918687	1299	2	1.6529
FXYD4	4	0.95284	0.95262	1	16866	0	2.1135	0.027077	0.070549	0.918687	1300	3	2.1135
CARM1	4	0.79505	0.79715	1	14047	1	2.4405	0.027101	0.070602	0.918696	1301	3	2.4405
RPS6KA6	4	0.58874	0.66205	1	11455	1	1.1555	0.027149	0.070718	0.919541	1302	2	1.1555
ORMDL3	4	0.049913	0.12146	0.9498	2172	1	2.1259	0.027177	0.070787	0.919772	1303	3	2.1259
CD302	3	0.65932	0.66594	1	12230	1	-0.43961	0.027179	0.068762	0.916802	1304	1	-0.43961
APOD	4	0.97247	0.97242	1	17244	0	2.1089	0.027218	0.070886	0.919947	1305	3	2.1089
IL12RB2	4	0.77328	0.77899	1	13712	1	1.2813	0.02725	0.070949	0.919947	1306	2	1.2813
RORC	4	0.31082	0.45508	1	7802	1	1.3671	0.027253	0.070955	0.919947	1307	2	1.3671
MRPL53	2	0.51679	0.5196	1	10767	1	1.5517	0.027271	0.05017	0.904043	1308	1	1.5517
TPI1	1	0.97269	0.97278	1	17250	0	3.5323	0.027314	0.02724	0.870435	1309	1	3.5323
ANKRD23	4	0.79785	0.79962	1	14087	1	2.0604	0.02734	0.071141	0.920628	1310	3	2.0604
DEK	4	0.77777	0.78257	1	13785	1	1.3525	0.027351	0.071167	0.920628	1311	2	1.3525
IL18	4	0.045839	0.11357	0.945581	2040	1	1.6723	0.027407	0.071292	0.920628	1312	3	1.6723
DUSP2	3	0.97259	0.97279	1	17248	0	1.8806	0.027409	0.069283	0.916802	1313	3	1.8806
B3GALT2	4	0.26108	0.40461	1	6969	1	1.9615	0.027419	0.071315	0.920628	1314	3	1.9615
CLDN5	4	0.9215	0.92124	1	16266	0	1.76	0.02743	0.071338	0.920628	1315	2	1.76
C15orf32	3	0.97257	0.97276	1	17246	0	1.678	0.027434	0.069348	0.916802	1316	3	1.678
EML3	4	0.63271	0.68568	1	11916	1	1.969	0.027454	0.071384	0.920628	1317	3	1.969
RBP1	4	0.94379	0.9436	1	16690	0	2.0005	0.027472	0.071425	0.920628	1318	3	2.0005
LRFN5	4	0.91802	0.91773	1	16199	0	2.0319	0.027502	0.071487	0.920628	1319	3	2.0319
RNF31	4	0.14144	0.2827	0.989593	4777	1	2.0287	0.027549	0.071602	0.920628	1320	3	2.0287
CPNE1	4	0.34032	0.48514	1	8327	2	-0.6763	0.027553	0.071612	0.920628	1321	1	-0.6763
PRSS21	4	0.98833	0.98841	1	17606	0	1.8587	0.027585	0.071672	0.920628	1322	3	1.8587
PDCD6	3	0.82802	0.82794	1	14581	0	0.14394	0.027607	0.069743	0.916802	1323	1	0.14394
RIBC2	4	0.87963	0.87909	1	15492	0	1.7667	0.027608	0.071732	0.920628	1324	3	1.7667
PVRL4	3	0.36924	0.46959	1	8807	1	2.4394	0.027611	0.069752	0.916802	1325	2	2.4394
AMH	3	0.97233	0.97253	1	17241	0	1.4967	0.027669	0.069891	0.916802	1326	3	1.4967
GFPT1	4	0.60386	0.67005	1	11612	1	1.1772	0.027678	0.07188	0.920628	1327	2	1.1772
CDH9	4	0.96301	0.96284	1	17052	0	1.999	0.027689	0.071909	0.920628	1328	3	1.999
NXF5	2	0.97228	0.97222	1	17239	0	2.4451	0.02772	0.050938	0.910124	1329	2	2.4451
ITPRIPL1	4	0.94629	0.9461	1	16735	0	1.883	0.02778	0.072095	0.920628	1330	3	1.883
STAT1	4	0.86657	0.8661	1	15259	0	1.0369	0.027793	0.072126	0.920628	1331	2	1.0369
SARDH	4	0.92828	0.92797	1	16410	0	1.9302	0.027834	0.072212	0.920628	1332	3	1.9302
FSHR	4	0.82051	0.82024	1	14450	1	1.7755	0.027852	0.072255	0.920628	1333	3	1.7755
AIF1	4	0.20919	0.35194	0.992975	6065	2	0.051493	0.027853	0.072256	0.920628	1334	1	0.051493
EDDM3B	3	0.97213	0.97235	1	17236	0	2.0593	0.027871	0.070366	0.918518	1335	3	2.0593
EPHA10	3	0.9042	0.90425	1	15936	0	2.4383	0.027883	0.070399	0.918518	1336	2	2.4383
SPINK4	4	0.15852	0.30016	0.989593	5103	2	1.0441	0.027904	0.072354	0.920628	1337	2	1.0441
TEX22	4	0.86711	0.86662	1	15269	0	1.6021	0.027927	0.072401	0.920628	1338	2	1.6021
TOX3	4	0.39199	0.53786	1	9185	1	1.6594	0.027938	0.072425	0.920628	1339	2	1.6594
SLC24A4	4	0.025151	0.071876	0.942829	1259	1	1.1919	0.027961	0.072472	0.920628	1340	2	1.1919
TNFRSF10A	4	0.15931	0.30097	0.989593	5120	2	0.58399	0.027984	0.072514	0.920628	1341	2	0.58399
WBP2NL	4	0.073564	0.16676	0.959971	2925	1	1.7937	0.028026	0.07261	0.920628	1342	3	1.7937
ZNF646	4	0.69242	0.72119	1	12672	1	2.1326	0.028097	0.072752	0.920628	1343	3	2.1326
CREM	4	0.96529	0.96513	1	17098	0	1.741	0.02814	0.07284	0.920628	1344	3	1.741
TAF1D	4	0.16134	0.30306	0.989593	5163	2	-0.097261	0.028242	0.073043	0.920628	1345	2	-0.097261
EMID1	4	0.053386	0.12831	0.949937	2288	1	0.41473	0.028242	0.073043	0.920628	1346	1	0.41473
MATN1	4	0.093142	0.20278	0.974761	3509	3	-0.85523	0.028242	0.073043	0.920628	1347	1	-0.85523
LYPD4	4	0.037413	0.096887	0.942829	1722	2	-0.72091	0.028242	0.073043	0.920628	1348	1	-0.72091
C8orf33	4	0.74444	0.75687	1	13300	1	1.2729	0.028242	0.073043	0.920628	1349	2	1.2729
TADA1	4	0.23899	0.38222	0.998614	6585	1	0.01983	0.028242	0.073043	0.920628	1350	1	0.01983
PLCB3	4	0.29672	0.44067	1	7598	2	-0.34123	0.028242	0.073043	0.920628	1351	1	-0.34123
ZSCAN22	4	0.81563	0.81568	1	14387	1	1.9536	0.028268	0.073098	0.920628	1352	2	1.9536
BCORL1	4	0.59122	0.66336	1	11484	1	1.1064	0.02828	0.073121	0.920628	1353	2	1.1064
IYD	4	0.84495	0.84433	1	14882	0	1.5265	0.028371	0.073333	0.920684	1354	3	1.5265
PDE4B	4	0.9188	0.91854	1	16214	0	1.6843	0.028405	0.07341	0.920955	1355	2	1.6843
CHST6	4	0.27024	0.4139	1	7137	1	2.1071	0.02844	0.073488	0.920955	1356	3	2.1071
MYBPC1	4	0.73813	0.75229	1	13224	1	1.762	0.028453	0.073509	0.920955	1357	3	1.762
RBMXL2	4	0.82431	0.82386	1	14512	1	1.8026	0.028512	0.073626	0.921085	1358	3	1.8026
INTS3	2	0.97147	0.97141	1	17224	0	2.6668	0.028532	0.05238	0.911676	1359	2	2.6668
KIAA1644	4	0.35282	0.49793	1	8518	1	1.5224	0.028543	0.073694	0.921085	1360	2	1.5224
CSRP3	4	0.84104	0.84036	1	14809	0	0.53467	0.028572	0.073748	0.921085	1361	1	0.53467
KIFC1	3	0.24583	0.36985	0.995324	6703	1	2.0699	0.028599	0.072084	0.920628	1362	2	2.0699
CLN8	4	0.013803	0.045219	0.914631	806	1	1.8054	0.028629	0.073888	0.921085	1363	3	1.8054
DNAJC22	4	0.20376	0.34636	0.992975	5953	2	0.37687	0.028632	0.073898	0.921085	1364	2	0.37687
MYO15A	4	0.02995	0.081694	0.942829	1424	1	2.161	0.028638	0.073911	0.921085	1365	3	2.161
SYNGR3	4	0.86687	0.86641	1	15264	0	2.1776	0.028677	0.074006	0.921085	1366	3	2.1776
ZNF782	4	0.59723	0.66654	1	11550	1	2.2157	0.028692	0.074036	0.921085	1367	3	2.2157
GYPE	2	0.97129	0.97123	1	17222	0	2.119	0.028708	0.0527	0.911676	1368	2	2.119
FAM166B	4	0.0041285	0.014463	0.88733	272	3	-1.2878	0.028752	0.074164	0.921691	1369	1	-1.2878
ACO1	4	0.23178	0.37494	0.997672	6458	1	1.4906	0.028761	0.074188	0.921691	1370	2	1.4906
C10orf115	4	0.92766	0.92733	1	16399	0	1.1539	0.028842	0.074362	0.923212	1371	2	1.1539
DEFB136	3	0.97114	0.97136	1	17217	0	1.6771	0.028858	0.072693	0.920628	1372	3	1.6771
MYL7	4	0.13491	0.27592	0.989593	4668	2	-0.067042	0.028932	0.074554	0.924236	1373	2	-0.067042
POF1B	4	0.034612	0.091232	0.942829	1613	2	0.7733	0.028991	0.074684	0.924236	1374	2	0.7733
UGT1A8	4	0.97428	0.97422	1	17292	0	1.4527	0.028992	0.074684	0.924236	1375	3	1.4527
MAU2	2	0.63168	0.63137	1	11906	0	2.0001	0.028992	0.053192	0.911676	1376	1	2.0001
PAPLN	4	0.82059	0.82031	1	14453	1	1.703	0.029003	0.074709	0.924236	1377	2	1.703
FAM173A	4	0.97584	0.97583	1	17317	0	1.878	0.029068	0.074837	0.924236	1378	3	1.878
SLC39A7	3	0.10244	0.18707	0.96739	3758	1	1.966	0.029096	0.073255	0.920628	1379	2	1.966
PTH1R	3	0.068945	0.14257	0.956495	2778	1	1.966	0.029096	0.073255	0.920628	1380	2	1.966
SPCS2	3	0.66013	0.66661	1	12241	1	1.966	0.029096	0.073255	0.920628	1381	2	1.966
PDLIM2	3	0.97089	0.97109	1	17212	0	2.2202	0.029105	0.073277	0.920628	1382	3	2.2202
KCNS2	4	0.75433	0.76428	1	13440	1	2.0702	0.029172	0.075057	0.924236	1383	3	2.0702
ASRGL1	4	0.47339	0.60856	1	10392	1	2.0826	0.029178	0.075069	0.924236	1384	3	2.0826
FPR2	4	0.83671	0.83608	1	14735	0	1.8279	0.029227	0.07518	0.924236	1385	3	1.8279
PYDC1	4	0.7861	0.7895	1	13902	1	1.5043	0.029291	0.075301	0.924236	1386	2	1.5043
EXD2	4	0.38992	0.53575	1	9157	1	2.2644	0.029315	0.075359	0.924236	1387	3	2.2644
SRSF11	3	0.44125	0.51154	1	10010	1	1.1861	0.02932	0.073776	0.921085	1388	1	1.1861
TRIM64C	2	0.93227	0.93213	1	16486	0	2.5679	0.029324	0.053768	0.911676	1389	2	2.5679
PUF60	2	0.97067	0.97062	1	17208	0	2.5621	0.029334	0.053785	0.911676	1390	2	2.5621
KMT2D	4	0.39681	0.5428	1	9287	1	1.8608	0.029338	0.075415	0.924236	1391	3	1.8608
PLXNA1	4	0.65687	0.69944	1	12197	1	2.0932	0.029351	0.075435	0.924236	1392	3	2.0932
NMUR2	4	0.25479	0.39825	1	6862	1	0.99893	0.029351	0.075437	0.924236	1393	2	0.99893
FABP12	4	0.76927	0.7758	1	13656	1	1.765	0.029361	0.075457	0.924236	1394	2	1.765
GLO1	4	0.55084	0.64326	1	11087	1	2.0372	0.029369	0.075473	0.924236	1395	3	2.0372
REG1A	4	0.79956	0.80113	1	14115	1	1.4639	0.029396	0.075526	0.924236	1396	2	1.4639
ATP10B	4	0.20031	0.34286	0.992975	5881	2	-0.29944	0.029411	0.075557	0.924236	1397	1	-0.29944
DEFB130	3	0.94969	0.94989	1	16800	0	2.3288	0.029412	0.073987	0.921085	1398	2	2.3288
SOCS1	4	0.81772	0.81759	1	14410	1	1.346	0.029454	0.075642	0.924236	1399	2	1.346
USP13	4	0.82714	0.82657	1	14561	1	2.3325	0.029466	0.075658	0.924236	1400	3	2.3325
MPST	4	0.8487	0.84812	1	14960	0	1.5017	0.029471	0.075669	0.924236	1401	3	1.5017
KCND3	4	0.81412	0.81429	1	14366	1	1.4373	0.02948	0.075687	0.924236	1402	3	1.4373
RNF169	4	0.92834	0.92803	1	16412	0	1.198	0.029531	0.075804	0.924939	1403	2	1.198
NFAM1	4	0.94754	0.94737	1	16760	0	1.7345	0.029585	0.075918	0.924939	1404	3	1.7345
IFNA7	2	0.55279	0.5536	1	11107	1	1.9786	0.02961	0.054291	0.911676	1405	1	1.9786
ARID5B	4	0.39553	0.54154	1	9264	1	1.0152	0.029621	0.075987	0.924939	1406	2	1.0152
MAP1LC3B	1	0.97036	0.97055	1	17200	0	3.7546	0.029641	0.029546	0.879219	1407	1	3.7546
FGL2	4	0.95463	0.9544	1	16905	0	1.9999	0.029709	0.076186	0.925029	1408	3	1.9999
PHLPP2	4	0.55985	0.64755	1	11176	1	0.75973	0.02971	0.076189	0.925029	1409	1	0.75973
DDOST	3	0.97028	0.97049	1	17198	0	1.6163	0.029718	0.074693	0.924236	1410	3	1.6163
DEFA4	4	0.78968	0.79253	1	13957	1	1.8467	0.02974	0.07625	0.925029	1411	3	1.8467
UHRF2	4	0.84964	0.84903	1	14982	0	2.0289	0.029745	0.076258	0.925029	1412	3	2.0289
SDC1	4	0.97113	0.97105	1	17216	0	1.7653	0.029784	0.076352	0.925029	1413	3	1.7653
C9orf69	4	0.22659	0.36962	0.995324	6375	1	0.12948	0.02983	0.076446	0.925029	1414	1	0.12948
GAS8	4	0.3058	0.44992	1	7725	2	0.87435	0.029862	0.076511	0.925029	1415	2	0.87435
GMCL1	4	0.64637	0.69342	1	12065	1	1.9983	0.029871	0.076531	0.925029	1416	3	1.9983
AMHR2	4	0.988	0.98809	1	17599	0	2.0363	0.029884	0.076557	0.925029	1417	3	2.0363
NEU1	4	0.2962	0.44015	1	7593	2	0.97399	0.029921	0.076639	0.925029	1418	2	0.97399
PPP1R2	2	0.97008	0.97006	1	17195	0	2.3669	0.029924	0.054809	0.912719	1419	2	2.3669
NUP205	3	0.43604	0.5084	1	9932	1	-0.69398	0.02995	0.075143	0.924236	1420	1	-0.69398
CA10	4	0.83671	0.83608	1	14731	0	1.9753	0.029971	0.07674	0.925029	1421	3	1.9753
PMM2	4	0.15359	0.29515	0.989593	5004	2	0.47011	0.03001	0.076815	0.925029	1422	2	0.47011
RALYL	4	0.5618	0.64855	1	11199	1	2.0553	0.030065	0.076935	0.925029	1423	3	2.0553
PTCHD1	4	0.090727	0.19838	0.973225	3436	2	0.098807	0.03007	0.076942	0.925029	1424	2	0.098807
CEP70	4	0.98574	0.98581	1	17545	0	1.8563	0.030071	0.076943	0.925029	1425	3	1.8563
NUP43	2	0.96991	0.96989	1	17191	0	2.5908	0.030094	0.05511	0.912719	1426	2	2.5908
EFNA3	4	0.56791	0.65152	1	11268	1	1.6897	0.030165	0.07715	0.925587	1427	3	1.6897
OR10A7	4	0.9716	0.97155	1	17226	0	0.86212	0.030249	0.077331	0.925587	1428	1	0.86212
RGS22	4	0.22359	0.36663	0.994253	6327	2	-0.38253	0.030249	0.077331	0.925587	1429	1	-0.38253
SLC12A7	4	0.042589	0.10721	0.942829	1930	3	-2.0282	0.030249	0.077331	0.925587	1430	1	-2.0282
CCK	4	0.60386	0.67005	1	11611	1	1.5781	0.030253	0.077341	0.925587	1431	3	1.5781
CYP2B6	4	0.98319	0.98326	1	17490	0	2.1816	0.030296	0.077413	0.925587	1432	3	2.1816
SAMD11	4	0.32091	0.46528	1	7987	1	2.3948	0.030316	0.077456	0.925587	1433	3	2.3948
OR2T7	2	0.88407	0.88372	1	15588	0	2.5603	0.030349	0.055522	0.912719	1434	1	2.5603
AMACR	4	0.73348	0.74899	1	13161	1	1.765	0.030372	0.077583	0.926301	1435	3	1.765
NLRP3	4	0.91565	0.9154	1	16143	0	2.0821	0.030407	0.077651	0.926301	1436	3	2.0821
FOXO6	4	0.98052	0.98058	1	17422	0	1.8665	0.030473	0.077777	0.926301	1437	3	1.8665
PSORS1C2	4	0.51318	0.62576	1	10728	1	1.2686	0.030489	0.077803	0.926301	1438	2	1.2686
XRCC1	3	0.041519	0.10135	0.942829	1881	1	2.6822	0.030564	0.076003	0.924939	1439	2	2.6822
SYN1	4	0.64344	0.69175	1	12027	1	2.1224	0.030631	0.078111	0.926301	1440	3	2.1224
ADIPOR2	4	0.94293	0.94272	1	16670	0	1.5791	0.030701	0.078277	0.926301	1441	3	1.5791
TNFAIP3	4	0.90253	0.90213	1	15897	0	1.8452	0.030721	0.078321	0.926301	1442	2	1.8452
RBM12	4	0.36971	0.51512	1	8815	2	0.87267	0.030756	0.078387	0.926301	1443	2	0.87267
ATP5A1	2	0.67294	0.67252	1	12404	0	1.9289	0.030772	0.056263	0.912719	1444	1	1.9289
ANKRD37	4	0.051386	0.12436	0.9498	2216	2	0.33802	0.030788	0.078452	0.926301	1445	2	0.33802
RRAGD	4	0.88019	0.87964	1	15506	0	1.936	0.030821	0.07852	0.926301	1446	3	1.936
ST7	4	0.1184	0.24751	0.985869	4206	1	1.9992	0.030834	0.078556	0.926301	1447	3	1.9992
PCGF6	4	0.6147	0.67582	1	11711	1	2.2364	0.030839	0.078569	0.926301	1448	3	2.2364
DHX58	4	0.69678	0.72394	1	12725	1	1.3335	0.030848	0.078589	0.926301	1449	2	1.3335
PARVB	4	0.053798	0.12913	0.949937	2304	1	0.94033	0.030908	0.078731	0.926301	1450	2	0.94033
ERH	1	0.96907	0.96927	1	17174	0	3.3428	0.030928	0.030795	0.882397	1451	1	3.3428
ITGA4	4	0.77168	0.77775	1	13693	1	2.0278	0.031005	0.078938	0.926301	1452	3	2.0278
SRP14	2	0.15272	0.23068	0.9839	4989	1	0.47534	0.031013	0.056652	0.912719	1453	1	0.47534
UQCRQ	4	0.11095	0.23456	0.984733	3995	3	-0.76754	0.031087	0.079124	0.926301	1454	1	-0.76754
DIP2B	4	0.74863	0.75997	1	13354	1	1.8362	0.031089	0.079127	0.926301	1455	3	1.8362
DSCR8	4	0.87809	0.87759	1	15460	0	2.3332	0.031102	0.079152	0.926301	1456	3	2.3332
HMBS	4	0.53353	0.63509	1	10929	1	2.0954	0.031112	0.079174	0.926301	1457	2	2.0954
GPRC5D	4	0.50434	0.62191	1	10644	1	1.5249	0.031114	0.079175	0.926301	1458	3	1.5249
IWS1	3	0.14033	0.23644	0.985563	4752	1	2.6592	0.031135	0.076833	0.925029	1459	2	2.6592
PCM1	4	0.033538	0.089042	0.942829	1571	2	0.49929	0.031147	0.079256	0.926301	1460	2	0.49929
GSKIP	4	0.85593	0.85538	1	15065	0	1.9824	0.031153	0.079272	0.926301	1461	3	1.9824
KCNK9	4	0.48466	0.61341	1	10495	1	1.4275	0.031207	0.079375	0.926301	1462	2	1.4275
EFNA4	4	0.075067	0.16958	0.959971	2983	2	1.0949	0.03122	0.079403	0.926301	1463	2	1.0949
MARCKS	3	0.65094	0.65904	1	12124	1	2.3985	0.031291	0.077066	0.925587	1464	2	2.3985
SLC33A1	4	0.96781	0.96768	1	17152	0	1.8712	0.031294	0.079556	0.926301	1465	3	1.8712
SSBP3	4	0.13434	0.27497	0.989593	4653	1	2.0278	0.031339	0.079659	0.926301	1466	2	2.0278
ABCB1	4	0.67628	0.71102	1	12454	1	1.1506	0.031416	0.079822	0.926301	1467	2	1.1506
CSNK2A2	4	0.91658	0.91632	1	16161	0	1.3256	0.031416	0.079822	0.926301	1468	2	1.3256
MSRB3	4	0.79991	0.80143	1	14124	1	2.001	0.031429	0.079852	0.926301	1469	3	2.001
ETV1	4	0.90353	0.90316	1	15915	0	1.9115	0.031441	0.079883	0.926301	1470	3	1.9115
HIST1H3C	3	0.9532	0.95351	1	16875	0	1.2207	0.031525	0.077395	0.925587	1471	1	1.2207
ATP12A	4	0.94749	0.94732	1	16757	0	1.4914	0.031532	0.080074	0.926301	1472	3	1.4914
SHOC2	1	0.96847	0.96868	1	17165	0	2.8636	0.031533	0.031416	0.882397	1473	1	2.8636
OARD1	4	0.39123	0.53708	1	9171	1	0.59588	0.031566	0.080137	0.926301	1474	1	0.59588
STARD3	4	0.90868	0.90836	1	16019	0	1.1961	0.031602	0.080206	0.926301	1475	2	1.1961
CLDN8	4	0.46462	0.60484	1	10310	1	1.5868	0.031615	0.080228	0.926301	1476	3	1.5868
TDRD1	4	0.36499	0.5103	1	8729	2	-0.27808	0.031625	0.08025	0.926301	1477	1	-0.27808
OR56A1	4	0.65176	0.69645	1	12135	1	1.5587	0.031628	0.080256	0.926301	1478	3	1.5587
CEP350	4	0.92266	0.92245	1	16282	0	1.988	0.031698	0.080392	0.926301	1479	2	1.988
MUL1	4	0.76055	0.769	1	13526	1	1.6626	0.031746	0.080492	0.926301	1480	2	1.6626
KRTAP13-4	4	0.68231	0.71479	1	12526	1	2.3213	0.03179	0.080586	0.926301	1481	3	2.3213
LELP1	4	0.97231	0.97225	1	17240	0	1.9515	0.031796	0.0806	0.926301	1482	3	1.9515
PKN3	4	0.1508	0.29223	0.989593	4940	1	0.56917	0.031805	0.08062	0.926301	1483	1	0.56917
ACTL8	3	0.94021	0.94038	1	16617	0	1.8164	0.031859	0.077866	0.926301	1484	2	1.8164
PON3	4	0.22139	0.36439	0.993609	6284	2	0.29337	0.031865	0.080738	0.926301	1485	2	0.29337
NCAPH	3	0.25064	0.37587	0.997672	6788	1	1.8833	0.031885	0.077907	0.926301	1486	2	1.8833
LHX6	4	0.98023	0.9803	1	17420	0	1.9615	0.0319	0.080809	0.926301	1487	3	1.9615
ZNF564	4	0.24049	0.38369	0.99965	6609	1	1.7003	0.031965	0.080951	0.926301	1488	3	1.7003
ANXA4	4	0.92432	0.92408	1	16319	0	2.0028	0.031978	0.080975	0.926301	1489	3	2.0028
ZSCAN2	4	0.15688	0.29846	0.989593	5064	2	0.18126	0.031984	0.080991	0.926301	1490	1	0.18126
ARHGAP8	4	0.98755	0.98763	1	17587	0	1.965	0.031987	0.080995	0.926301	1491	3	1.965
SCFD1	4	0.43156	0.57842	1	9856	1	1.7083	0.032056	0.08114	0.926301	1492	3	1.7083
YIPF4	4	0.26794	0.41156	1	7098	2	0.76805	0.032059	0.081144	0.926301	1493	2	0.76805
AQR	2	0.96793	0.96791	1	17155	0	2.2654	0.032068	0.058494	0.912719	1494	2	2.2654
UMODL1	4	0.83302	0.83242	1	14672	0	1.803	0.032258	0.081562	0.926301	1495	3	1.803
HAPLN2	3	0.68679	0.68972	1	12583	1	2.2828	0.032264	0.078476	0.926301	1496	2	2.2828
PPM1N	4	0.49054	0.61595	1	10537	1	2.0088	0.032271	0.081595	0.926301	1497	3	2.0088
ZC3H12B	4	0.71768	0.73787	1	12977	1	2.0468	0.032283	0.081622	0.926301	1498	3	2.0468
RNF113B	4	0.92131	0.92107	1	16260	0	1.7552	0.032324	0.081723	0.926301	1499	3	1.7552
FAM102A	3	0.088044	0.16807	0.959971	3363	1	1.462	0.032334	0.078571	0.926301	1500	2	1.462
CCDC34	4	0.4912	0.61623	1	10540	1	1.5596	0.032337	0.081748	0.926301	1501	2	1.5596
RNF144A	3	0.54121	0.57634	1	11004	1	2.422	0.032344	0.078585	0.926301	1502	2	2.422
PREX2	4	0.6822	0.71473	1	12523	1	1.8535	0.032415	0.08191	0.926301	1503	3	1.8535
SUSD5	4	0.2982	0.44222	1	7617	2	0.91994	0.032422	0.081917	0.926301	1504	2	0.91994
RGS2	4	0.80125	0.8026	1	14145	1	1.6957	0.032422	0.081917	0.926301	1505	3	1.6957
RAB43	3	0.70637	0.70758	1	12837	1	0.71414	0.032424	0.078714	0.926301	1506	1	0.71414
ZNF534	4	0.84823	0.84765	1	14951	0	0.65743	0.032462	0.082008	0.926301	1507	1	0.65743
PLIN4	3	0.25035	0.37552	0.997672	6783	1	2.3937	0.032469	0.078765	0.926301	1508	2	2.3937
GALNT16	4	0.96295	0.96279	1	17050	0	1.5301	0.032474	0.082035	0.926301	1509	3	1.5301
CMA1	4	0.82002	0.81976	1	14442	1	2.294	0.032482	0.082046	0.926301	1510	3	2.294
MGAT5	4	0.54429	0.64008	1	11034	1	1.5906	0.032501	0.082088	0.926301	1511	3	1.5906
GTF2I	4	0.22307	0.36611	0.994009	6319	1	2.0086	0.032527	0.082131	0.926301	1512	3	2.0086
ACTR3C	2	0.96746	0.96743	1	17143	0	2.098	0.032544	0.059351	0.912719	1513	2	2.098
HSD3B7	4	0.92503	0.92475	1	16337	0	1.5189	0.032586	0.082268	0.926301	1514	3	1.5189
CPB1	4	0.93563	0.93538	1	16539	0	1.9928	0.032642	0.082392	0.926301	1515	3	1.9928
RUFY2	4	0.91583	0.91558	1	16145	0	2.1046	0.032737	0.08258	0.926301	1516	3	2.1046
CRCT1	4	0.96684	0.96671	1	17130	0	1.8113	0.032744	0.082592	0.926301	1517	3	1.8113
CNGB1	4	0.56434	0.64981	1	11234	1	1.8299	0.032817	0.082756	0.926301	1518	3	1.8299
C16orf54	4	0.98052	0.98058	1	17426	0	1.6589	0.032869	0.082865	0.926301	1519	3	1.6589
MECOM	4	0.42188	0.56851	1	9691	1	1.6134	0.032916	0.082963	0.926301	1520	3	1.6134
RFXANK	4	0.25981	0.40331	1	6948	2	0.73531	0.03294	0.083018	0.926301	1521	2	0.73531
INSRR	4	0.94996	0.94978	1	16806	0	1.9269	0.032995	0.083137	0.926301	1522	3	1.9269
EIF1AX	2	0.68094	0.68063	1	12503	0	1.7968	0.033002	0.06015	0.912855	1523	1	1.7968
TWSG1	4	0.94991	0.94973	1	16805	0	1.7044	0.033035	0.083213	0.926301	1524	3	1.7044
GALNT11	4	0.80754	0.80824	1	14250	1	2.1119	0.033042	0.083226	0.926301	1525	3	2.1119
MXRA5	4	0.45287	0.59995	1	10216	1	1.1322	0.033055	0.083253	0.926301	1526	2	1.1322
INO80B	4	0.97627	0.97628	1	17331	0	2.0546	0.033068	0.083276	0.926301	1527	3	2.0546
CA8	4	0.70054	0.72635	1	12765	1	1.8752	0.033081	0.083307	0.926301	1528	3	1.8752
HNF4A	4	0.98052	0.98058	1	17425	0	1.6246	0.033088	0.083317	0.926301	1529	3	1.6246
DYNC1LI2	4	0.42229	0.5689	1	9699	2	0.8896	0.03314	0.08343	0.926301	1530	2	0.8896
PLEKHB2	3	0.1231	0.21404	0.978431	4346	2	-1.3833	0.033143	0.079759	0.926301	1531	1	-1.3833
ZNF771	3	0.75442	0.75455	1	13442	0	2.7422	0.033143	0.079759	0.926301	1532	2	2.7422
GPD1L	4	0.98307	0.98315	1	17487	0	1.2602	0.033149	0.083444	0.926301	1533	3	1.2602
PCDHA5	4	0.36236	0.50762	1	8683	1	0.595	0.033149	0.083444	0.926301	1534	1	0.595
MCFD2	4	0.30947	0.4537	1	7778	1	2.0982	0.033174	0.083489	0.926301	1535	3	2.0982
CXorf66	4	0.041633	0.10531	0.942829	1890	1	1.4838	0.033177	0.083494	0.926301	1536	2	1.4838
CRYAB	4	0.92786	0.92752	1	16402	0	1.774	0.033194	0.083534	0.926301	1537	3	1.774
LYZ	4	0.96597	0.96582	1	17110	0	1.6583	0.033208	0.083568	0.926301	1538	3	1.6583
IKZF5	4	0.57633	0.65574	1	11344	1	1.34	0.033214	0.083581	0.926301	1539	2	1.34
GOLT1B	4	0.94983	0.94965	1	16803	0	1.9446	0.03325	0.083647	0.926301	1540	3	1.9446
COX6A1	3	0.74187	0.74195	1	13271	0	0.015972	0.033323	0.080013	0.926301	1541	1	0.015972
GRIA4	4	0.70941	0.73226	1	12872	1	0.41336	0.033358	0.083902	0.926301	1542	1	0.41336
TDRP	4	0.74589	0.75797	1	13319	1	1.9824	0.033374	0.083943	0.926301	1543	3	1.9824
SEMA6A	4	0.98396	0.98401	1	17510	0	2	0.03341	0.084009	0.926301	1544	3	2
AP3D1	4	0.46391	0.60456	1	10306	1	2.1853	0.033448	0.084105	0.926301	1545	3	2.1853
ANXA11	4	0.98227	0.98233	1	17463	0	2.1616	0.033478	0.084172	0.926301	1546	3	2.1616
RPP14	4	0.75757	0.7667	1	13484	1	2.3431	0.033515	0.084242	0.926301	1547	3	2.3431
TBC1D19	4	0.056205	0.13374	0.950968	2373	2	0.77196	0.03357	0.084358	0.926301	1548	2	0.77196
ADNP2	4	0.60829	0.67231	1	11648	1	2.239	0.033595	0.084402	0.926301	1549	3	2.239
CASP16	4	0.039663	0.10141	0.942829	1814	2	-0.18678	0.033619	0.084455	0.926301	1550	2	-0.18678
SIK3	4	0.92972	0.9294	1	16439	0	1.0274	0.033657	0.084534	0.926301	1551	2	1.0274
OR5A1	4	0.92004	0.91978	1	16243	0	1.5169	0.033695	0.084613	0.926301	1552	3	1.5169
CLDN20	4	0.58742	0.66135	1	11441	1	0.42644	0.033717	0.084651	0.926301	1553	1	0.42644
RBKS	4	0.85371	0.85314	1	15039	0	1.5949	0.033736	0.084687	0.926301	1554	3	1.5949
AHNAK	4	0.93585	0.93557	1	16544	0	1.0313	0.033776	0.084776	0.926301	1555	2	1.0313
PTPRS	4	0.92469	0.92442	1	16328	0	1.714	0.033803	0.084833	0.926301	1556	3	1.714
L1CAM	4	0.59899	0.66744	1	11565	1	0.53568	0.033896	0.085037	0.926301	1557	2	0.53568
APOLD1	3	0.83235	0.83226	1	14662	0	2.2207	0.033916	0.080902	0.926301	1558	2	2.2207
ZNF287	4	0.68373	0.71571	1	12548	1	1.4749	0.033927	0.085112	0.926301	1559	2	1.4749
CLDN6	4	0.072106	0.16408	0.958517	2888	2	0.028198	0.033952	0.085169	0.926301	1560	2	0.028198
MLF1	4	0.8211	0.82079	1	14460	1	1.9867	0.034012	0.08529	0.926301	1561	3	1.9867
SLC35A5	4	0.034425	0.090879	0.942829	1605	3	-2.452	0.034075	0.085446	0.926301	1562	1	-2.452
HEATR4	4	0.50793	0.62349	1	10669	1	1.9447	0.034079	0.085452	0.926301	1563	3	1.9447
IRS4	4	0.93466	0.93438	1	16523	0	1.8994	0.034113	0.085523	0.926301	1564	3	1.8994
IMMP1L	2	0.95614	0.95616	1	16940	0	2.4139	0.034116	0.062057	0.913927	1565	2	2.4139
GPR162	4	0.81829	0.81814	1	14419	1	1.5082	0.034133	0.085578	0.926301	1566	3	1.5082
TMEM100	4	0.74591	0.75798	1	13320	1	0.86858	0.034135	0.085579	0.926301	1567	2	0.86858
WBP5	3	0.7762	0.77622	1	13762	0	1.1006	0.034176	0.081283	0.926301	1568	1	1.1006
PAPD4	4	0.88681	0.88636	1	15643	0	1.603	0.034194	0.085697	0.926301	1569	3	1.603
FYCO1	4	0.0094917	0.031868	0.891998	565	1	2.041	0.034201	0.085711	0.926301	1570	3	2.041
FBLIM1	4	0.77811	0.78284	1	13792	1	1.6683	0.034314	0.085945	0.926301	1571	2	1.6683
AXDND1	4	0.92795	0.92762	1	16404	0	2.0392	0.034316	0.08596	0.926301	1572	3	2.0392
BOD1	1	0.96567	0.96597	1	17105	0	3.5135	0.034328	0.03422	0.889147	1573	1	3.5135
CYP7B1	4	0.66043	0.70152	1	12247	1	1.962	0.034337	0.086011	0.926301	1574	3	1.962
REG3A	4	0.86	0.85951	1	15130	0	2.0638	0.03435	0.086036	0.926301	1575	3	2.0638
TMEM151B	4	0.94335	0.94315	1	16676	0	1.265	0.034373	0.086081	0.926301	1576	3	1.265
TLR1	4	0.4778	0.61048	1	10432	1	1.606	0.034391	0.086124	0.926301	1577	3	1.606
KCNMB1	4	0.042582	0.10719	0.942829	1929	1	1.8741	0.034405	0.086154	0.926301	1578	3	1.8741
GANAB	4	0.93714	0.93694	1	16578	0	1.7587	0.034418	0.086182	0.926301	1579	3	1.7587
PRMT6	4	0.86393	0.86349	1	15205	0	1.8404	0.034425	0.086193	0.926301	1580	3	1.8404
ST6GALNAC2	4	0.80635	0.80716	1	14233	1	1.7013	0.034433	0.086214	0.926301	1581	3	1.7013
ZNF230	4	0.83045	0.82979	1	14625	1	1.2271	0.034493	0.08633	0.926301	1582	2	1.2271
ARFIP1	4	0.19759	0.3401	0.992975	5822	2	0.56283	0.034523	0.086382	0.926301	1583	2	0.56283
MAF	4	0.75678	0.76612	1	13476	1	1.5298	0.034534	0.0864	0.926301	1584	3	1.5298
NFATC2IP	3	0.88094	0.88091	1	15520	0	2.2904	0.034535	0.08181	0.926301	1585	2	2.2904
FAM161B	4	0.13041	0.26817	0.989092	4547	2	0.2541	0.034573	0.086484	0.926301	1586	2	0.2541
NEIL1	3	0.62795	0.64051	1	11856	1	0.38523	0.03458	0.081877	0.926301	1587	1	0.38523
BAZ1B	4	0.34755	0.49253	1	8428	2	0.70655	0.034582	0.086505	0.926301	1588	2	0.70655
SKIL	4	0.68715	0.71788	1	12592	1	0.85275	0.034582	0.086505	0.926301	1589	1	0.85275
BNC2	4	0.24583	0.38908	0.99965	6704	2	0.69378	0.034623	0.086578	0.926301	1590	2	0.69378
AP2S1	1	0.96535	0.96566	1	17099	0	2.7986	0.034649	0.034551	0.889147	1591	1	2.7986
B4GALNT3	4	0.98322	0.98329	1	17492	0	1.5005	0.034657	0.086647	0.926301	1592	3	1.5005
C2orf47	4	0.73996	0.75359	1	13245	1	1.6873	0.034672	0.086672	0.926301	1593	3	1.6873
PRM1	4	0.78175	0.78587	1	13836	1	1.3015	0.034729	0.086795	0.926301	1594	2	1.3015
TMEM126A	4	0.14291	0.28421	0.989593	4803	2	0.46708	0.034785	0.086911	0.926301	1595	2	0.46708
STK36	4	0.92967	0.92936	1	16437	0	1.2943	0.034851	0.087044	0.926301	1596	2	1.2943
CD5	4	0.94384	0.94364	1	16691	0	1.9226	0.03486	0.087071	0.926301	1597	2	1.9226
SF3B2	2	0.68413	0.68377	1	12555	0	1.6659	0.034868	0.063326	0.916802	1598	1	1.6659
UBL7	4	0.96395	0.96381	1	17073	0	1.8164	0.034883	0.087119	0.926301	1599	3	1.8164
TPMT	4	0.83155	0.83091	1	14644	0	1.681	0.034885	0.087123	0.926301	1600	3	1.681
TMEM183A	4	0.11932	0.24911	0.985869	4232	1	2.0881	0.03491	0.087178	0.926301	1601	3	2.0881
MAP1S	3	0.19468	0.3063	0.989659	5763	2	-0.60579	0.034939	0.082407	0.926301	1602	1	-0.60579
TMEM194A	4	0.21585	0.35879	0.993609	6190	1	2.0109	0.034972	0.087292	0.926301	1603	3	2.0109
CEP152	3	0.16979	0.27441	0.989593	5306	1	-0.27651	0.034984	0.082468	0.926301	1604	1	-0.27651
REC8	4	0.086854	0.19131	0.967807	3332	1	2.1264	0.034998	0.087346	0.926301	1605	3	2.1264
SPERT	4	0.64976	0.69537	1	12112	1	1.9132	0.035006	0.087362	0.926301	1606	3	1.9132
FBXO24	4	0.29832	0.44234	1	7622	1	1.4784	0.03503	0.08742	0.926301	1607	3	1.4784
ANTXR1	4	0.86077	0.86027	1	15148	0	1.8298	0.035041	0.087447	0.926301	1608	3	1.8298
OST4	1	0.96494	0.96523	1	17090	0	3.6518	0.035063	0.034985	0.889147	1609	1	3.6518
CXCL9	4	0.83132	0.8307	1	14639	0	1.642	0.035068	0.087499	0.926301	1610	3	1.642
ALB	4	0.86081	0.86031	1	15149	0	0.57985	0.035089	0.087537	0.926301	1611	1	0.57985
PUS7	4	0.030014	0.081825	0.942829	1428	2	-0.30838	0.035124	0.08761	0.926301	1612	2	-0.30838
H3F3C	2	0.96488	0.96485	1	17087	0	1.9159	0.035124	0.063797	0.916802	1613	2	1.9159
KRTAP6-2	4	0.65797	0.70009	1	12213	1	1.5752	0.035136	0.087632	0.926301	1614	2	1.5752
TAF6L	3	0.77625	0.77627	1	13763	0	2.6935	0.035191	0.082788	0.926301	1615	2	2.6935
TLL1	4	0.39406	0.54	1	9234	2	-0.088787	0.035208	0.087787	0.926301	1616	1	-0.088787
GINM1	3	0.89095	0.89095	1	15720	0	2.0957	0.035246	0.082868	0.926301	1617	2	2.0957
PDZRN4	4	0.77388	0.77944	1	13724	1	1.6373	0.035247	0.087869	0.926301	1618	3	1.6373
SLC25A29	4	0.92336	0.92315	1	16302	0	1.8072	0.035262	0.087894	0.926301	1619	2	1.8072
TPM2	4	0.24924	0.39254	0.99965	6763	2	-0.45153	0.035268	0.08791	0.926301	1620	1	-0.45153
HIST1H1T	3	0.52495	0.5652	1	10845	1	2.5244	0.035273	0.082909	0.926301	1621	2	2.5244
CUEDC2	4	0.6044	0.67032	1	11616	1	1.6626	0.035282	0.087948	0.926301	1622	3	1.6626
SH3BGRL	4	0.71471	0.73578	1	12934	1	1.3688	0.035299	0.087989	0.926301	1623	2	1.3688
GRIK2	4	0.14498	0.28637	0.989593	4842	1	-0.54968	0.035328	0.088043	0.926301	1624	1	-0.54968
MLLT3	4	0.97632	0.97633	1	17333	0	1.7504	0.03542	0.088241	0.926301	1625	3	1.7504
C1orf111	4	0.86084	0.86033	1	15150	0	0.63296	0.035447	0.088301	0.926301	1626	1	0.63296
ABI3BP	4	0.8717	0.87128	1	15351	0	1.6856	0.035455	0.08832	0.926301	1627	3	1.6856
LAMC3	4	0.025992	0.073584	0.942829	1288	1	1.6023	0.035524	0.088449	0.926301	1628	3	1.6023
DUPD1	4	0.06794	0.15616	0.958517	2745	2	1.0403	0.035564	0.088536	0.926301	1629	2	1.0403
G3BP2	4	0.97436	0.97432	1	17293	0	1.3543	0.035566	0.088539	0.926301	1630	2	1.3543
C5AR2	4	0.49788	0.61908	1	10593	1	1.4341	0.035577	0.088557	0.926301	1631	2	1.4341
TNFRSF13B	4	0.80492	0.80589	1	14203	1	1.8293	0.035607	0.088618	0.926301	1632	3	1.8293
VAV3	4	0.89996	0.89958	1	15850	0	1.1835	0.035626	0.088654	0.926301	1633	2	1.1835
KIF26A	4	0.10886	0.23086	0.9839	3942	1	1.4804	0.035635	0.088673	0.926301	1634	3	1.4804
FOCAD	4	0.54687	0.64132	1	11050	1	1.4418	0.03564	0.088688	0.926301	1635	2	1.4418
HNRNPA3	4	0.91635	0.91609	1	16154	0	1.9116	0.035683	0.088779	0.926301	1636	3	1.9116
OR5B21	4	0.078529	0.17609	0.965527	3084	2	-0.97898	0.035685	0.088781	0.926301	1637	1	-0.97898
SSRP1	1	0.96431	0.96458	1	17081	0	3.159	0.035691	0.035588	0.890337	1638	1	3.159
CCDC144A	3	0.69539	0.69743	1	12711	1	-0.27651	0.035701	0.083525	0.926301	1639	1	-0.27651
MAP2	4	0.63781	0.68851	1	11971	1	1.6638	0.035754	0.088923	0.926301	1640	2	1.6638
FAM89B	4	0.39559	0.5416	1	9266	2	-0.17811	0.035805	0.089029	0.926301	1641	1	-0.17811
MUC19	4	0.22717	0.37023	0.995324	6384	1	1.2243	0.03583	0.089078	0.926301	1642	2	1.2243
MORN1	4	0.6985	0.72504	1	12739	1	1.5342	0.035878	0.089183	0.926301	1643	3	1.5342
NTRK1	3	0.89576	0.89578	1	15793	0	2.6586	0.035883	0.083768	0.926301	1644	2	2.6586
PMAIP1	4	0.71038	0.73289	1	12884	1	1.5723	0.035893	0.089212	0.926301	1645	2	1.5723
C7orf62	4	0.027447	0.076557	0.942829	1341	2	-1.5891	0.035924	0.089283	0.926301	1646	1	-1.5891
SIGLEC14	4	0.98699	0.98708	1	17575	0	1.6715	0.035948	0.089341	0.926301	1647	3	1.6715
TACC3	4	0.69066	0.72012	1	12646	1	1.0711	0.035983	0.089412	0.926301	1648	2	1.0711
ALDH6A1	4	0.77454	0.77999	1	13740	1	2.0541	0.035994	0.089432	0.926301	1649	3	2.0541
CLSPN	4	0.55029	0.64297	1	11082	1	2.1072	0.036032	0.089512	0.926301	1650	3	2.1072
KPNA3	3	0.93634	0.9365	1	16554	0	1.9772	0.03606	0.084037	0.926301	1651	2	1.9772
CARTPT	4	0.98681	0.98689	1	17570	0	1.8512	0.036067	0.089577	0.926301	1652	3	1.8512
VCL	4	0.88417	0.88367	1	15590	0	1.1144	0.036073	0.089593	0.926301	1653	2	1.1144
SLC38A11	4	0.80346	0.80453	1	14186	1	1.3952	0.036096	0.089639	0.926301	1654	2	1.3952
KCNC1	4	0.86772	0.86723	1	15282	0	1.122	0.036162	0.089766	0.926888	1655	2	1.122
MRPL50	3	0.58805	0.60979	1	11448	1	-0.77553	0.036195	0.084226	0.926301	1656	1	-0.77553
CD47	4	0.68533	0.71672	1	12569	1	1.8569	0.036207	0.089875	0.927087	1657	3	1.8569
CLRN3	4	0.13415	0.27463	0.989593	4643	1	1.8578	0.036214	0.089889	0.927087	1658	3	1.8578
PHLDA2	4	0.15806	0.2997	0.989593	5091	1	1.1766	0.036281	0.090041	0.927802	1659	2	1.1766
RXRA	3	0.16183	0.26413	0.985869	5170	1	2.5472	0.036329	0.084419	0.926301	1660	2	2.5472
LGMN	4	0.0071175	0.024291	0.891998	424	2	-1.7481	0.036341	0.090156	0.927802	1661	1	-1.7481
DPCR1	4	0.58779	0.66158	1	11445	1	1.7632	0.03639	0.090254	0.927802	1662	3	1.7632
ZNF783	4	0.87077	0.87032	1	15337	0	1.2995	0.036401	0.090274	0.927802	1663	2	1.2995
FGF21	4	0.98329	0.98336	1	17495	0	1.9355	0.036439	0.090372	0.927802	1664	3	1.9355
STK17B	4	0.54177	0.6389	1	11009	1	0.49713	0.03646	0.090419	0.927802	1665	1	0.49713
DAGLA	3	0.48962	0.54179	1	10532	1	-0.22243	0.036464	0.084614	0.926301	1666	1	-0.22243
NTN4	4	0.023226	0.067806	0.942829	1182	2	0.74281	0.036491	0.090487	0.927802	1667	2	0.74281
METTL25	3	0.21495	0.33159	0.992975	6168	1	-0.69398	0.036508	0.084678	0.926301	1668	1	-0.69398
TRH	4	0.095887	0.20772	0.97543	3583	2	-0.36891	0.03652	0.090543	0.927802	1669	2	-0.36891
C11orf80	4	0.49461	0.61765	1	10564	1	2.0553	0.036552	0.090612	0.927802	1670	3	2.0553
GJD4	4	0.01955	0.060098	0.942829	1044	1	1.3314	0.036567	0.090649	0.927802	1671	2	1.3314
SLC23A1	4	0.12915	0.26607	0.988785	4519	2	-1.1807	0.036579	0.090675	0.927802	1672	1	-1.1807
ZNF609	4	0.5	0.62002	1	10611	1	1.1491	0.036618	0.090761	0.928042	1673	2	1.1491
TAF1C	3	0.8815	0.88149	1	15532	0	1.6877	0.036688	0.08495	0.926301	1674	2	1.6877
C2CD4D	4	0.65641	0.69917	1	12188	1	0.47249	0.036698	0.090918	0.929109	1675	2	0.47249
CSTA	3	0.52459	0.56495	1	10840	1	2.2708	0.036749	0.085033	0.926301	1676	2	2.2708
POU2F2	4	0.68552	0.71685	1	12571	1	1.5414	0.036818	0.091146	0.930905	1677	2	1.5414
STXBP1	4	0.88034	0.87979	1	15508	0	2.0415	0.036874	0.091268	0.931624	1678	3	2.0415
KLHDC4	4	0.84588	0.84525	1	14903	0	1.0945	0.036937	0.0914	0.931951	1679	2	1.0945
MASP1	4	0.10095	0.21681	0.978431	3714	2	0.015589	0.036939	0.091405	0.931951	1680	2	0.015589
C10orf113	4	0.12173	0.25326	0.985869	4304	3	-0.59742	0.037026	0.091573	0.932293	1681	1	-0.59742
TEX9	4	0.82017	0.81991	1	14444	1	1.0473	0.037026	0.091573	0.932293	1682	2	1.0473
TSPAN2	4	0.7323	0.74816	1	13149	1	1.7722	0.037034	0.091595	0.932293	1683	3	1.7722
TAAR5	4	0.92859	0.92829	1	16421	0	1.9182	0.037105	0.091753	0.932837	1684	3	1.9182
CBY1	4	0.95051	0.95034	1	16817	0	1.7419	0.037115	0.091773	0.932837	1685	2	1.7419
CCDC117	4	0.043589	0.10919	0.944315	1959	2	0.16328	0.037157	0.091866	0.932926	1686	2	0.16328
GPR20	3	0.90757	0.90767	1	16003	0	2.3663	0.03719	0.085655	0.926301	1687	2	2.3663
ZFPL1	4	0.95579	0.95558	1	16934	0	1.7768	0.037209	0.091988	0.933425	1688	3	1.7768
ZCCHC4	4	0.4883	0.61497	1	10523	1	-0.1787	0.037234	0.092041	0.933425	1689	1	-0.1787
TM9SF4	4	0.0036923	0.012991	0.88733	244	3	-3.4271	0.037294	0.092162	0.933425	1690	1	-3.4271
CLEC2B	4	0.92218	0.92195	1	16275	0	1.9436	0.037299	0.092177	0.933425	1691	3	1.9436
PLEKHD1	4	0.89675	0.89638	1	15805	0	1.7489	0.03734	0.09227	0.933664	1692	3	1.7489
LXN	4	0.34146	0.4863	1	8341	2	0.33771	0.037413	0.092411	0.933664	1693	2	0.33771
C11orf30	4	0.95834	0.9582	1	16980	0	1.9421	0.037441	0.092462	0.933664	1694	2	1.9421
ZNF212	4	0.068545	0.15729	0.958517	2766	3	-1.5158	0.037532	0.09265	0.934511	1695	1	-1.5158
RAD54L	4	0.31493	0.45922	1	7872	1	1.5699	0.03757	0.09274	0.934635	1696	3	1.5699
RAPGEF1	4	0.90565	0.90528	1	15961	0	1.7754	0.037591	0.092767	0.934635	1697	3	1.7754
OR51I1	3	0.40115	0.48772	1	9350	1	1.5821	0.037673	0.086359	0.926301	1698	2	1.5821
HMCN1	4	0.9021	0.90168	1	15892	0	1.7721	0.037706	0.093007	0.936526	1699	3	1.7721
HIST1H1E	3	0.19863	0.31119	0.991659	5849	2	-0.82274	0.037763	0.086486	0.926301	1700	1	-0.82274
PIP5K1B	4	0.89742	0.89709	1	15816	0	0.98651	0.03777	0.093143	0.937037	1701	2	0.98651
FST	4	0.19613	0.33864	0.992975	5785	2	-0.57375	0.03783	0.093276	0.937037	1702	1	-0.57375
NME9	4	0.97601	0.97602	1	17323	0	2.2267	0.037864	0.093353	0.937037	1703	3	2.2267
UNC5B	4	0.76027	0.76878	1	13521	1	1.8949	0.037871	0.093371	0.937037	1704	3	1.8949
AP3B1	4	0.01945	0.0599	0.942829	1041	3	-1.5499	0.037889	0.093404	0.937037	1705	1	-1.5499
DGKQ	3	0.72457	0.72489	1	13059	1	1.517	0.037897	0.086698	0.926301	1706	2	1.517
DDR2	4	0.97038	0.97029	1	17202	0	1.488	0.037929	0.093484	0.937095	1707	3	1.488
EFCC1	4	0.98004	0.98012	1	17415	0	1.6748	0.03798	0.093592	0.937498	1708	3	1.6748
C1orf95	4	0.69479	0.7227	1	12706	1	1.7238	0.037997	0.093629	0.937498	1709	2	1.7238
TMEM229B	4	0.9894	0.98951	1	17624	0	1.7305	0.038038	0.093724	0.937927	1710	3	1.7305
TAS2R40	4	0.72805	0.74512	1	13102	1	1.7953	0.038088	0.093828	0.938439	1711	3	1.7953
RASGRP2	4	0.39492	0.54092	1	9249	1	1.7894	0.038114	0.093889	0.938518	1712	2	1.7894
EFEMP2	4	0.78629	0.78968	1	13905	1	1.3983	0.038175	0.094005	0.938858	1713	3	1.3983
SETD9	4	0.76651	0.77361	1	13621	1	1.2161	0.038187	0.094028	0.938858	1714	3	1.2161
UGT2B10	2	0.96177	0.96179	1	17034	0	1.9849	0.038232	0.069199	0.916802	1715	2	1.9849
WNT11	4	0.86604	0.86559	1	15247	0	1.6764	0.03824	0.094141	0.938937	1716	3	1.6764
MYCBP	4	0.87186	0.87143	1	15354	0	0.4333	0.038306	0.094287	0.939381	1717	1	0.4333
OR4D6	4	0.98985	0.98993	1	17631	0	2.1412	0.03831	0.094291	0.939381	1718	3	2.1412
C4orf26	4	0.91928	0.91902	1	16224	0	2.0916	0.038364	0.094413	0.940005	1719	3	2.0916
TMEM18	4	0.34594	0.49091	1	8404	1	1.6995	0.038386	0.094468	0.940005	1720	3	1.6995
SUFU	4	0.89163	0.89123	1	15723	0	1.5811	0.03844	0.094584	0.940005	1721	2	1.5811
MOB3B	4	0.77939	0.78391	1	13812	1	2.0164	0.038479	0.094661	0.940005	1722	3	2.0164
FAM214B	3	0.091884	0.17314	0.959971	3473	1	2.4991	0.038481	0.087545	0.926301	1723	2	2.4991
TM9SF2	4	0.92966	0.92935	1	16436	0	0.97093	0.038484	0.094672	0.940005	1724	2	0.97093
TRMT112	2	0.96149	0.96151	1	17029	0	1.969	0.038514	0.069699	0.916802	1725	2	1.969
MEGF9	4	0.38229	0.52799	1	9036	1	0.23243	0.038544	0.094793	0.940005	1726	1	0.23243
ART1	4	0.23924	0.38246	0.998698	6590	1	1.605	0.038571	0.094845	0.940005	1727	2	1.605
POU2F1	4	0.25153	0.39485	1	6810	2	0.080891	0.038603	0.094911	0.940005	1728	2	0.080891
DLG2	4	0.70254	0.72765	1	12788	1	1.9364	0.038633	0.094975	0.940005	1729	3	1.9364
ARHGAP20	3	0.81785	0.81777	1	14413	0	2.355	0.038634	0.087763	0.926301	1730	2	2.355
FBXW4	4	0.54825	0.64201	1	11064	1	2.186	0.038651	0.095017	0.940005	1731	3	2.186
KLHL24	4	0.15721	0.29883	0.989593	5071	2	-1.0343	0.038663	0.095044	0.940005	1732	1	-1.0343
PDE7B	4	0.70915	0.73207	1	12868	1	1.5884	0.038684	0.09509	0.940005	1733	3	1.5884
KCNA4	4	0.33057	0.47521	1	8157	1	1.9285	0.038772	0.095265	0.940389	1734	3	1.9285
ERG	4	0.94554	0.94534	1	16718	0	1.4014	0.038782	0.095281	0.940389	1735	2	1.4014
MAT2B	4	0.31682	0.46115	1	7906	1	1.6566	0.038787	0.095287	0.940389	1736	3	1.6566
NUDT16	4	0.77977	0.78422	1	13817	1	1.6889	0.03897	0.095662	0.941791	1737	3	1.6889
ESF1	4	0.30316	0.44733	1	7689	2	0.41813	0.03899	0.0957	0.941791	1738	2	0.41813
SERAC1	4	0.85975	0.85926	1	15128	0	2.2408	0.039014	0.095756	0.941791	1739	3	2.2408
PTPRB	4	0.73802	0.75221	1	13222	1	0.8854	0.039016	0.095759	0.941791	1740	2	0.8854
CMBL	4	0.93864	0.93845	1	16598	0	1.8923	0.039036	0.095799	0.941791	1741	3	1.8923
C4orf50	3	0.76242	0.76259	1	13551	0	2.624	0.039037	0.088359	0.926301	1742	2	2.624
ATF2	4	0.33096	0.47559	1	8164	2	-0.18475	0.039079	0.095903	0.942297	1743	1	-0.18475
TM6SF1	4	0.90899	0.90868	1	16025	0	1.8485	0.039168	0.096074	0.942374	1744	3	1.8485
PEX7	4	0.55756	0.64647	1	11156	1	1.7341	0.039198	0.096124	0.942374	1745	3	1.7341
FAIM3	4	0.037118	0.096276	0.942829	1712	2	-1.0207	0.039198	0.096125	0.942374	1746	2	-1.0207
C9orf169	4	0.061473	0.14382	0.956495	2537	1	0.99671	0.039257	0.096242	0.942519	1747	2	0.99671
RTCA	4	0.81561	0.81567	1	14386	1	1.433	0.039301	0.09633	0.942584	1748	3	1.433
ADCY7	4	0.0046781	0.016301	0.88733	302	2	-1.8929	0.039317	0.096368	0.942584	1749	1	-1.8929
PHYKPL	3	0.85201	0.85194	1	15019	0	2.1395	0.039346	0.088817	0.926301	1750	2	2.1395
GRM2	4	0.29606	0.44001	1	7591	1	1.3693	0.039398	0.096523	0.942584	1751	2	1.3693
GTF2H4	3	0.27568	0.40674	1	7231	2	-0.52831	0.039419	0.088928	0.926301	1752	1	-0.52831
TMEM65	4	0.31289	0.45719	1	7839	2	0.7433	0.039425	0.096577	0.942584	1753	2	0.7433
ETV2	4	0.87701	0.8765	1	15438	0	1.0721	0.039435	0.096598	0.942584	1754	2	1.0721
AHI1	3	0.42226	0.50028	1	9698	1	1.9295	0.039452	0.088975	0.926301	1755	2	1.9295
CYB5RL	4	0.62336	0.6806	1	11805	1	1.8826	0.0395	0.096746	0.942584	1756	3	1.8826
VIM	4	0.89542	0.89505	1	15788	0	1.6499	0.039623	0.097005	0.942584	1757	2	1.6499
TXNDC11	4	0.97827	0.97833	1	17373	0	1.7736	0.039663	0.097097	0.942584	1758	2	1.7736
SLC10A7	4	0.083878	0.18595	0.96739	3241	3	-0.80952	0.039673	0.097112	0.942584	1759	1	-0.80952
IFIT1B	4	0.4167	0.56321	1	9597	1	1.7727	0.039693	0.097147	0.942584	1760	3	1.7727
FAM159B	4	0.92541	0.92512	1	16354	0	1.4558	0.039755	0.097286	0.942584	1761	2	1.4558
C1QC	4	0.74426	0.75674	1	13299	1	1.556	0.039782	0.097334	0.942584	1762	2	1.556
ZNF707	4	0.45342	0.60019	1	10221	1	0.28091	0.039851	0.097475	0.942584	1763	1	0.28091
ALDH18A1	4	0.734	0.74935	1	13171	1	1.0459	0.039851	0.097475	0.942584	1764	2	1.0459
CD1E	4	0.97877	0.97883	1	17387	0	2.0418	0.039861	0.097501	0.942584	1765	3	2.0418
GCSAM	4	0.91119	0.91094	1	16056	0	2.0123	0.039871	0.097521	0.942584	1766	3	2.0123
RYR1	3	0.3116	0.43815	1	7811	1	0.823	0.039911	0.089657	0.926301	1767	1	0.823
TAF5	3	0.95525	0.95556	1	16922	0	1.2036	0.039911	0.089657	0.926301	1768	1	1.2036
TNFAIP8L3	3	0.82445	0.82442	1	14514	0	0.33958	0.039911	0.089657	0.926301	1769	1	0.33958
ZWILCH	3	0.3918	0.48238	1	9181	1	0.11648	0.039911	0.089657	0.926301	1770	1	0.11648
STK40	4	0.61096	0.67377	1	11671	1	2.143	0.039914	0.097614	0.942584	1771	3	2.143
FAM83G	4	0.66361	0.70339	1	12292	1	1.6369	0.039916	0.097615	0.942584	1772	3	1.6369
ZNF572	4	0.96065	0.96048	1	17019	0	1.5535	0.039931	0.097648	0.942584	1773	3	1.5535
GPR101	4	0.98473	0.98478	1	17526	0	1.5132	0.039938	0.097666	0.942584	1774	3	1.5132
C21orf49	4	0.78569	0.78916	1	13899	1	1.7393	0.039953	0.097696	0.942584	1775	3	1.7393
FAM183A	4	0.97927	0.97934	1	17401	0	1.7753	0.039954	0.097697	0.942584	1776	2	1.7753
C19orf33	4	0.96893	0.9688	1	17172	0	1.8456	0.03997	0.097738	0.942584	1777	2	1.8456
TRIM32	4	0.45443	0.6006	1	10230	1	1.7059	0.04005	0.097895	0.942584	1778	3	1.7059
GALNT5	4	0.44069	0.58769	1	10005	1	2.1831	0.040125	0.098057	0.942584	1779	3	2.1831
MEGF6	4	0.41609	0.56255	1	9583	2	1.3877	0.04014	0.098084	0.942584	1780	2	1.3877
IL4I1	4	0.84105	0.84038	1	14810	0	1.8518	0.040147	0.098093	0.942584	1781	3	1.8518
AKR1C4	2	0.61753	0.61719	1	11743	0	1.2036	0.040157	0.072585	0.920628	1782	1	1.2036
MNDA	4	0.061765	0.14438	0.956495	2549	1	1.5951	0.040167	0.098128	0.942584	1783	2	1.5951
C16orf86	4	0.67087	0.70778	1	12389	1	1.7875	0.040192	0.098187	0.942584	1784	3	1.7875
ARL16	4	0.38487	0.53061	1	9081	1	0.88847	0.040208	0.098215	0.942584	1785	2	0.88847
KRT78	4	0.11948	0.2494	0.985869	4240	1	0.213	0.040267	0.098345	0.942584	1786	1	0.213
C12orf50	4	0.061415	0.1437	0.956495	2536	1	1.7493	0.040313	0.098442	0.942584	1787	2	1.7493
TNNT3	4	0.88978	0.88931	1	15692	0	1.4873	0.040319	0.098451	0.942584	1788	3	1.4873
NR6A1	4	0.39643	0.54242	1	9285	2	-0.28169	0.040327	0.098469	0.942584	1789	1	-0.28169
SAMD12	4	0.15965	0.30134	0.989593	5127	1	1.4908	0.040386	0.098598	0.942584	1790	3	1.4908
BICD1	4	0.015378	0.050103	0.934671	876	1	1.3492	0.040393	0.098619	0.942584	1791	2	1.3492
UGP2	3	0.96227	0.96253	1	17041	0	2.6604	0.040395	0.090385	0.927802	1792	2	2.6604
KAT7	4	0.029862	0.081518	0.942829	1419	2	-0.33367	0.040407	0.098636	0.942584	1793	2	-0.33367
MED9	3	0.1099	0.19694	0.972407	3972	1	2.6494	0.040415	0.090415	0.927802	1794	2	2.6494
TDRKH	4	0.88227	0.88174	1	15556	0	1.3953	0.04042	0.098656	0.942584	1795	2	1.3953
AP3M2	4	0.31942	0.46376	1	7962	1	0.49447	0.040446	0.09872	0.942584	1796	1	0.49447
LRG1	4	0.91999	0.91973	1	16240	0	1.9863	0.040544	0.098928	0.942584	1797	3	1.9863
PYGO2	4	0.97858	0.97865	1	17382	0	1.0934	0.040564	0.098961	0.942584	1798	2	1.0934
PFKFB3	4	0.76949	0.77599	1	13658	1	1.6617	0.040607	0.099055	0.942584	1799	2	1.6617
PDGFRB	4	0.30126	0.44538	1	7655	2	1.122	0.04062	0.099081	0.942584	1800	2	1.122
TULP4	4	0.79741	0.7992	1	14080	1	1.8434	0.040627	0.099094	0.942584	1801	3	1.8434
SI	4	0.047198	0.11617	0.945581	2094	2	0.58933	0.040647	0.099137	0.942584	1802	2	0.58933
HIST1H3A	4	0.93926	0.93909	1	16606	0	1.9071	0.040672	0.099178	0.942584	1803	3	1.9071
C11orf49	4	0.92816	0.92785	1	16408	0	1.5771	0.040695	0.099223	0.942584	1804	3	1.5771
ZFYVE21	4	0.74519	0.75743	1	13308	1	2.0591	0.040754	0.099325	0.942584	1805	3	2.0591
CCDC104	4	0.07651	0.17233	0.959971	3029	2	0.48279	0.040832	0.099483	0.942584	1806	2	0.48279
THOC6	4	0.062524	0.14584	0.957928	2574	2	-0.15959	0.040832	0.099483	0.942584	1807	1	-0.15959
TFG	4	0.50524	0.62231	1	10651	1	0.91358	0.040832	0.099483	0.942584	1808	1	0.91358
PLD2	4	0.10981	0.23254	0.984691	3967	2	-1.2279	0.040832	0.099483	0.942584	1809	1	-1.2279
MGAT2	4	0.97539	0.97536	1	17305	0	1.2668	0.040832	0.099483	0.942584	1810	2	1.2668
NUCB2	4	0.35419	0.49934	1	8538	1	2.2441	0.040959	0.099754	0.942584	1811	3	2.2441
WISP3	4	0.018208	0.057207	0.942829	994	2	-0.076421	0.040969	0.099776	0.942584	1812	2	-0.076421
DAB2	4	0.9765	0.97652	1	17337	0	1.8712	0.040974	0.099787	0.942584	1813	3	1.8712
PTPLAD1	4	0.29928	0.44332	1	7630	2	0.80054	0.040982	0.099799	0.942584	1814	2	0.80054
TGIF1	4	0.040861	0.10378	0.942829	1858	2	0.94322	0.040995	0.099834	0.942584	1815	2	0.94322
TINAGL1	4	0.98133	0.9814	1	17438	0	1.5294	0.041004	0.099853	0.942584	1816	3	1.5294
RBM17	1	0.95896	0.95931	1	16991	0	3.5058	0.041036	0.04089	0.904043	1817	1	3.5058
ALDOB	4	0.051762	0.12509	0.9498	2228	3	-1.5821	0.041158	0.10016	0.942584	1818	1	-1.5821
RPRM	4	0.81388	0.81406	1	14362	1	1.3931	0.04117	0.10018	0.942584	1819	2	1.3931
OR10S1	4	0.7733	0.779	1	13713	1	1.6106	0.041171	0.10018	0.942584	1820	3	1.6106
FCRLB	4	0.74761	0.75924	1	13344	1	1.1152	0.041217	0.10028	0.942584	1821	2	1.1152
AGPAT5	4	0.23879	0.38201	0.998614	6576	2	-0.10857	0.041277	0.1004	0.942584	1822	1	-0.10857
MAP3K10	4	0.81936	0.81916	1	14429	1	0.88987	0.041372	0.10059	0.942584	1823	2	0.88987
C19orf55	4	0.86772	0.86723	1	15284	0	1.5211	0.041372	0.10059	0.942584	1824	2	1.5211
RNF170	4	0.25856	0.40204	1	6919	1	1.6993	0.041455	0.10075	0.942584	1825	2	1.6993
TPRX2P	4	0.12753	0.26326	0.985869	4479	1	1.9253	0.041498	0.10086	0.942584	1826	3	1.9253
ATP2A3	4	0.30968	0.45391	1	7782	1	1.8069	0.041514	0.10089	0.942584	1827	2	1.8069
CHRDL2	4	0.35149	0.49659	1	8500	1	1.8725	0.041529	0.10091	0.942584	1828	3	1.8725
UBE2D1	4	0.66485	0.70413	1	12312	1	0.71071	0.041573	0.10101	0.942584	1829	2	0.71071
DIMT1	3	0.22216	0.34044	0.992975	6300	2	-1.1606	0.041609	0.092151	0.933425	1830	1	-1.1606
COX5A	1	0.95838	0.95871	1	16982	0	3.625	0.041618	0.04151	0.904043	1831	1	3.625
ZNF189	4	0.76215	0.77025	1	13549	1	0.98377	0.041633	0.10113	0.942584	1832	2	0.98377
TRAPPC3L	4	0.96127	0.96112	1	17026	0	1.4795	0.041643	0.10116	0.942584	1833	3	1.4795
SPINK2	4	0.1886	0.3309	0.992975	5643	2	0.050016	0.041692	0.10125	0.942584	1834	1	0.050016
RARB	4	0.96055	0.96038	1	17016	0	1.8517	0.041697	0.10126	0.942584	1835	3	1.8517
SNTN	4	0.98093	0.98099	1	17431	0	1.805	0.041704	0.10128	0.942584	1836	3	1.805
TCTN3	4	0.13462	0.27544	0.989593	4663	3	-1.2777	0.041751	0.10138	0.942584	1837	1	-1.2777
OR14K1	4	0.38571	0.53144	1	9100	2	0.89361	0.041764	0.1014	0.942584	1838	2	0.89361
DEFB1	4	0.7773	0.7822	1	13777	1	1.322	0.041818	0.10151	0.942584	1839	2	1.322
SH3KBP1	4	0.9567	0.95652	1	16945	0	1.8299	0.041842	0.10157	0.942584	1840	3	1.8299
BOLL	3	0.95799	0.95826	1	16974	0	1.9056	0.041953	0.092635	0.934511	1841	2	1.9056
CACNB1	4	0.05695	0.13516	0.950968	2395	2	-0.073233	0.041967	0.10181	0.942584	1842	2	-0.073233
CLEC2D	4	0.49978	0.61992	1	10609	1	1.6452	0.042003	0.10189	0.942584	1843	3	1.6452
SCARB2	4	0.84792	0.84733	1	14946	0	1.1866	0.042048	0.10198	0.942584	1844	2	1.1866
PALMD	4	0.87872	0.87821	1	15470	0	1.7787	0.042107	0.10209	0.942584	1845	3	1.7787
PIK3C2G	4	0.96929	0.96916	1	17178	0	1.6354	0.042111	0.1021	0.942584	1846	3	1.6354
ARMC1	4	0.37071	0.51614	1	8836	1	1.7713	0.042143	0.10216	0.942584	1847	2	1.7713
ZC3H18	2	0.92926	0.92914	1	16430	0	2.4578	0.042152	0.075994	0.924939	1848	2	2.4578
L3MBTL1	4	0.68184	0.7145	1	12520	1	1.0125	0.042167	0.10221	0.942584	1849	2	1.0125
EVA1B	4	0.17725	0.31934	0.992975	5428	1	1.4786	0.042198	0.10229	0.942584	1850	2	1.4786
GUCY2C	4	0.6738	0.70955	1	12418	1	1.6115	0.042211	0.10232	0.942584	1851	3	1.6115
SLC39A14	4	0.52268	0.63015	1	10824	1	1.6523	0.042218	0.10232	0.942584	1852	3	1.6523
M1AP	4	0.62755	0.68289	1	11852	1	1.3084	0.042225	0.10234	0.942584	1853	2	1.3084
FBXO47	4	0.94364	0.94345	1	16686	0	1.1924	0.042226	0.10234	0.942584	1854	1	1.1924
MMP9	4	0.9863	0.98636	1	17558	0	1.8704	0.042306	0.1025	0.942584	1855	3	1.8704
C7orf34	3	0.2725	0.40278	1	7179	1	2.2473	0.042323	0.093164	0.937037	1856	2	2.2473
TMEM185A	4	0.06159	0.14405	0.956495	2541	1	0.073787	0.042345	0.10259	0.942584	1857	1	0.073787
SNX29	4	0.56197	0.64863	1	11201	1	0.97421	0.042361	0.10263	0.942584	1858	2	0.97421
QRICH1	4	0.59284	0.66423	1	11500	1	2.0434	0.042373	0.10264	0.942584	1859	3	2.0434
DUSP21	4	0.29533	0.43925	1	7579	1	1.1443	0.042388	0.10267	0.942584	1860	2	1.1443
ABHD8	4	0.099407	0.21406	0.978431	3668	1	1.3705	0.042402	0.10271	0.942584	1861	2	1.3705
ZBTB39	4	0.57713	0.65613	1	11349	1	0.88874	0.042404	0.10271	0.942584	1862	2	0.88874
PSMD14	1	0.95757	0.9579	1	16967	0	3.31	0.042429	0.042331	0.904043	1863	1	3.31
PLSCR4	4	0.84093	0.84025	1	14806	0	1.8958	0.04247	0.10285	0.942584	1864	2	1.8958
ATXN10	3	0.17798	0.285	0.989593	5436	1	2.0426	0.042502	0.093426	0.937037	1865	2	2.0426
RPP38	2	0.95747	0.95748	1	16966	0	2.0007	0.042526	0.076641	0.925029	1866	2	2.0007
ZBTB7C	4	0.96166	0.9615	1	17032	0	1.9302	0.042565	0.10304	0.943242	1867	3	1.9302
FAM219A	4	0.37147	0.51689	1	8851	2	0.84048	0.04262	0.10316	0.943242	1868	2	0.84048
ZNF347	4	0.33397	0.47858	1	8214	2	0.64422	0.042641	0.1032	0.943242	1869	2	0.64422
ANKS6	4	0.35995	0.50519	1	8644	1	1.4232	0.0427	0.10334	0.943428	1870	2	1.4232
IL15RA	4	0.79331	0.79562	1	14025	1	1.5845	0.042729	0.10339	0.943428	1871	3	1.5845
ADAMTS19	4	0.76998	0.77637	1	13669	1	1.4556	0.042806	0.10355	0.943695	1872	3	1.4556
SSBP3-AS1	4	0.31498	0.45926	1	7874	1	1.7192	0.04283	0.1036	0.943698	1873	3	1.7192
KIAA1324	4	0.89045	0.89001	1	15712	0	1.5225	0.042962	0.10389	0.944851	1874	2	1.5225
ATF7IP	4	0.90284	0.90246	1	15904	0	1.6698	0.043009	0.10398	0.944851	1875	3	1.6698
MAGEA1	4	0.88191	0.8814	1	15540	0	1.8702	0.043063	0.10408	0.944851	1876	3	1.8702
IAH1	4	0.015802	0.051382	0.940004	889	1	2.1554	0.043087	0.10412	0.944851	1877	3	2.1554
SLC15A3	4	0.85749	0.857	1	15092	0	1.8733	0.043094	0.10413	0.944851	1878	3	1.8733
MFSD8	4	0.66874	0.70651	1	12364	1	1.6548	0.043115	0.10418	0.944851	1879	2	1.6548
LIPK	4	0.9369	0.93671	1	16571	0	1.6388	0.043118	0.10418	0.944851	1880	3	1.6388
TRPC1	4	0.18977	0.33216	0.992975	5666	1	2.2713	0.043154	0.10425	0.944851	1881	3	2.2713
HNRNPF	4	0.88439	0.8839	1	15596	0	1.0316	0.043175	0.10429	0.944851	1882	2	1.0316
FETUB	4	0.68935	0.71928	1	12627	1	1.8144	0.043184	0.10431	0.944851	1883	3	1.8144
C13orf35	4	0.95286	0.95265	1	16867	0	0.78862	0.043234	0.10441	0.945163	1884	1	0.78862
KIF11	1	0.95674	0.95706	1	16948	0	3.5377	0.043256	0.043169	0.904043	1885	1	3.5377
E2F5	3	0.54369	0.57804	1	11029	1	0.7017	0.043349	0.094686	0.940005	1886	1	0.7017
CLEC3B	4	0.35207	0.49717	1	8511	2	-0.67443	0.043501	0.10498	0.948034	1887	1	-0.67443
MAPT	4	0.0055324	0.019163	0.891998	347	3	-2.6266	0.043501	0.10498	0.948034	1888	1	-2.6266
HPCAL4	3	0.23531	0.35681	0.993609	6525	1	0.54077	0.043595	0.095058	0.940005	1889	1	0.54077
NBEAL1	4	0.061181	0.14325	0.956495	2529	1	2.0629	0.043603	0.10519	0.948752	1890	3	2.0629
CEND1	4	0.79267	0.79508	1	14013	1	1.8711	0.043621	0.10522	0.948752	1891	2	1.8711
SLC7A11	4	0.25469	0.39816	1	6861	2	0.97012	0.043759	0.1055	0.950092	1892	2	0.97012
CHRM2	4	0.40876	0.55506	1	9479	2	0.46105	0.043767	0.10551	0.950092	1893	2	0.46105
GNRH1	4	0.26646	0.4101	1	7070	1	0.60385	0.043826	0.10564	0.950092	1894	1	0.60385
CREB3	4	0.89163	0.89123	1	15731	0	2.0323	0.04387	0.10573	0.950092	1895	2	2.0323
AIMP2	4	0.4156	0.56206	1	9576	2	-0.12343	0.043886	0.10577	0.950092	1896	1	-0.12343
S100A10	4	0.57187	0.6535	1	11301	1	1.6738	0.043973	0.10593	0.950092	1897	3	1.6738
DEDD	4	0.96735	0.96721	1	17142	0	1.4182	0.044004	0.10599	0.950092	1898	2	1.4182
ATP6V1C2	4	0.13117	0.26953	0.989092	4569	1	1.5636	0.044021	0.10603	0.950092	1899	3	1.5636
GLYATL2	4	0.28099	0.4248	1	7334	2	0.70652	0.044146	0.1063	0.950092	1900	2	0.70652
CEP76	4	0.20911	0.35185	0.992975	6062	2	0.74444	0.044216	0.10645	0.950092	1901	2	0.74444
RALGAPA2	4	0.97314	0.97308	1	17264	0	1.3144	0.044241	0.1065	0.950092	1902	3	1.3144
LRP5L	4	0.85096	0.85034	1	15006	0	1.3997	0.04425	0.10651	0.950092	1903	3	1.3997
PMS1	4	0.82696	0.82638	1	14558	1	1.9236	0.044271	0.10655	0.950092	1904	3	1.9236
LRRC1	4	0.13701	0.2782	0.989593	4698	2	-0.81336	0.0443	0.1066	0.950092	1905	1	-0.81336
GJA5	4	0.89429	0.89389	1	15774	0	1.2542	0.044327	0.10666	0.950092	1906	2	1.2542
NOTCH1	4	0.96436	0.96424	1	17083	0	1.3977	0.044359	0.10673	0.950092	1907	3	1.3977
LINC00632	4	0.98677	0.98685	1	17569	0	1.9459	0.044417	0.10682	0.950092	1908	3	1.9459
ZNF221	4	0.83771	0.83709	1	14743	0	0.15797	0.044419	0.10683	0.950092	1909	1	0.15797
PRODH2	4	0.12716	0.26258	0.985869	4466	2	0.05573	0.044438	0.10687	0.950092	1910	2	0.05573
FLNC	4	0.38662	0.53239	1	9109	2	1.0191	0.044466	0.10692	0.950092	1911	2	1.0191
NTN1	4	0.0023564	0.0084017	0.814331	168	2	-0.1086	0.044478	0.10694	0.950092	1912	1	-0.1086
HSPA8	2	0.86042	0.86019	1	15139	0	1.4504	0.044488	0.080024	0.926301	1913	1	1.4504
PARD3	4	0.96352	0.96335	1	17062	0	1.5081	0.044521	0.10704	0.950092	1914	2	1.5081
LIPA	4	0.85859	0.85813	1	15113	0	0.55678	0.044537	0.10708	0.950092	1915	1	0.55678
MCHR2	3	0.90231	0.90238	1	15894	0	0.82808	0.044553	0.09644	0.942584	1916	1	0.82808
PPDPF	4	0.11126	0.23513	0.984929	4008	3	-0.57343	0.044596	0.10718	0.950092	1917	1	-0.57343
OR5H2	4	0.11036	0.23352	0.984733	3981	3	-0.88547	0.044655	0.1073	0.950092	1918	1	-0.88547
MMP16	4	0.84383	0.84318	1	14856	0	1.0441	0.044715	0.10743	0.950092	1919	1	1.0441
CD34	4	0.20698	0.34971	0.992975	6014	2	0.61552	0.044716	0.10744	0.950092	1920	2	0.61552
FAM131C	4	0.31928	0.46363	1	7960	1	1.6072	0.044786	0.10757	0.950092	1921	2	1.6072
CXCR1	4	0.44567	0.59272	1	10103	1	1.5244	0.044823	0.10764	0.950092	1922	3	1.5244
MTMR10	4	0.95041	0.95024	1	16815	0	1.7838	0.044828	0.10766	0.950092	1923	2	1.7838
SCP2	4	0.29309	0.43705	1	7543	2	0.57169	0.044856	0.10772	0.950092	1924	2	0.57169
SLC26A2	4	0.26763	0.41125	1	7094	1	1.8913	0.044887	0.10778	0.950092	1925	3	1.8913
ATP5O	1	0.95511	0.95535	1	16915	0	3.2422	0.044895	0.044861	0.904043	1926	1	3.2422
NTHL1	3	0.80329	0.80318	1	14182	0	2.4191	0.044973	0.097045	0.942584	1927	2	2.4191
ZKSCAN1	4	0.30748	0.45167	1	7753	1	0.49307	0.04501	0.10803	0.950092	1928	1	0.49307
PARP1	4	0.53498	0.63576	1	10950	1	1.5237	0.045037	0.10808	0.950092	1929	2	1.5237
STXBP4	4	0.40434	0.5505	1	9404	1	1.918	0.045063	0.10812	0.950092	1930	3	1.918
ZNHIT6	4	0.040898	0.10385	0.942829	1859	3	-1.5936	0.04507	0.10814	0.950092	1931	1	-1.5936
MSLN	2	0.95206	0.95197	1	16849	0	2.5655	0.045072	0.080958	0.926301	1932	2	2.5655
FAM129A	4	0.74166	0.75486	1	13267	1	1.3943	0.045112	0.10821	0.950092	1933	3	1.3943
LONP1	1	0.95484	0.95509	1	16912	0	2.7461	0.045155	0.045138	0.904043	1934	1	2.7461
CTBP2	3	0.28418	0.41706	1	7385	1	2.4302	0.045199	0.097371	0.942584	1935	2	2.4302
BRWD1	4	0.087369	0.19223	0.969513	3340	1	1.122	0.045205	0.10839	0.950092	1936	2	1.122
PCDHGC3	4	0.68646	0.71745	1	12578	1	1.7475	0.045216	0.1084	0.950092	1937	3	1.7475
LIF	4	0.68638	0.7174	1	12577	1	1.5688	0.045261	0.10849	0.950092	1938	2	1.5688
LYG2	4	0.96067	0.9605	1	17020	0	1.8176	0.04528	0.10853	0.950092	1939	3	1.8176
ADPGK	4	0.77336	0.77904	1	13714	1	1.2607	0.045317	0.10859	0.950092	1940	2	1.2607
PC	4	0.5622	0.64875	1	11205	1	1.5176	0.045387	0.10874	0.950092	1941	2	1.5176
IGSF10	4	0.93381	0.93352	1	16503	0	1.8748	0.045415	0.1088	0.950092	1942	2	1.8748
OR5T2	4	0.05461	0.13071	0.950968	2329	2	0.0059063	0.045443	0.10887	0.950092	1943	2	0.0059063
PRG3	4	0.13112	0.26942	0.989092	4567	1	1.6503	0.045481	0.10895	0.950092	1944	3	1.6503
CAMKK2	4	0.31779	0.46213	1	7927	1	1.8425	0.045489	0.10897	0.950092	1945	3	1.8425
SORCS1	4	0.22699	0.37004	0.995324	6382	1	1.7907	0.045498	0.10898	0.950092	1946	3	1.7907
ADAM19	4	0.98235	0.98241	1	17465	0	1.6635	0.045514	0.10902	0.950092	1947	3	1.6635
IFIT5	4	0.95787	0.95773	1	16973	0	1.4038	0.045543	0.10907	0.950092	1948	2	1.4038
UBR3	4	0.92633	0.92605	1	16376	0	1.2122	0.045555	0.1091	0.950092	1949	2	1.2122
OR8G5	4	0.91369	0.91342	1	16103	0	1.4299	0.04557	0.10912	0.950092	1950	3	1.4299
ENHO	4	0.068876	0.15797	0.958517	2773	2	-1.2629	0.045602	0.10919	0.950092	1951	1	-1.2629
LRRC61	4	0.23929	0.38251	0.998698	6591	1	1.9967	0.045602	0.10919	0.950092	1952	3	1.9967
C2orf69	4	0.45251	0.59974	1	10209	2	1.0714	0.04564	0.10926	0.950092	1953	2	1.0714
TRIM5	4	0.43196	0.57885	1	9864	1	1.398	0.045643	0.10927	0.950092	1954	3	1.398
SKIDA1	4	0.96615	0.966	1	17115	0	1.9559	0.045651	0.10928	0.950092	1955	3	1.9559
VDAC1	4	0.32516	0.46965	1	8065	2	-0.5394	0.045661	0.1093	0.950092	1956	1	-0.5394
PCDHB6	4	0.61486	0.67591	1	11713	1	1.3354	0.04572	0.10942	0.950092	1957	2	1.3354
SSTR5	4	0.98817	0.98827	1	17603	0	1.5349	0.045748	0.10948	0.950092	1958	3	1.5349
IMPA2	4	0.73289	0.74859	1	13154	1	1.7732	0.04578	0.10954	0.950092	1959	2	1.7732
SCRIB	4	0.36789	0.51326	1	8775	2	1.0804	0.045808	0.10962	0.950092	1960	2	1.0804
C15orf61	4	0.60684	0.67158	1	11639	1	0.27659	0.045898	0.1098	0.950092	1961	1	0.27659
BRSK1	4	0.46627	0.60558	1	10318	1	1.8523	0.045921	0.10985	0.950092	1962	3	1.8523
GBE1	4	0.97811	0.97818	1	17368	0	1.5859	0.045926	0.10986	0.950092	1963	3	1.5859
HOXB6	4	0.055248	0.13192	0.950968	2347	2	-0.86734	0.045957	0.10993	0.950092	1964	1	-0.86734
DDRGK1	4	0.18763	0.32995	0.992975	5625	1	1.9878	0.045975	0.10996	0.950092	1965	3	1.9878
NDUFAF4	1	0.95402	0.9543	1	16896	0	3.1484	0.045982	0.045959	0.904043	1966	1	3.1484
AMBRA1	4	0.90487	0.9045	1	15949	0	1.5926	0.045991	0.11	0.950092	1967	3	1.5926
CT45A5	1	0.954	0.95428	1	16895	0	2.45	0.045998	0.045974	0.904043	1968	1	2.45
SPECC1L	4	0.090967	0.19881	0.973868	3443	2	0.28377	0.046006	0.11002	0.950092	1969	2	0.28377
CDKN1C	4	0.61576	0.67639	1	11723	1	0.053892	0.046016	0.11004	0.950092	1970	1	0.053892
GTF2E1	3	0.81978	0.81975	1	14436	0	2.6256	0.046025	0.098541	0.942584	1971	2	2.6256
TSSC1	4	0.194	0.33645	0.992975	5748	1	1.9715	0.046145	0.1103	0.950092	1972	3	1.9715
OXCT1	4	0.1231	0.25565	0.985869	4345	1	0.87619	0.046193	0.11038	0.950092	1973	1	0.87619
TMEM168	4	0.98324	0.98331	1	17493	0	1.6593	0.046218	0.11043	0.950092	1974	3	1.6593
FAM219B	4	0.9792	0.97927	1	17399	0	2.025	0.046232	0.11046	0.950092	1975	3	2.025
CTSB	4	0.28517	0.42901	1	7405	1	1.5534	0.046243	0.11048	0.950092	1976	3	1.5534
C11orf85	4	0.46988	0.60704	1	10362	1	1.6376	0.046253	0.1105	0.950092	1977	2	1.6376
ZNF565	4	0.22568	0.3687	0.995231	6365	1	1.6657	0.046292	0.11057	0.950092	1978	3	1.6657
ESPNL	4	0.75459	0.76448	1	13445	1	1.551	0.0463	0.11059	0.950092	1979	3	1.551
C16orf52	4	0.80635	0.80716	1	14227	1	1.9688	0.046345	0.11068	0.950455	1980	3	1.9688
2002-03-01	3	0.15956	0.26122	0.985869	5125	1	-0.81437	0.046379	0.099075	0.942584	1981	1	-0.81437
NT5DC3	4	0.66716	0.70555	1	12343	1	1.9859	0.046381	0.11075	0.950478	1982	3	1.9859
GRM5	4	0.19374	0.33618	0.992975	5743	1	1.8371	0.046406	0.11079	0.950478	1983	3	1.8371
GHSR	4	0.38626	0.53201	1	9106	2	0.76394	0.0465	0.11096	0.951495	1984	2	0.76394
TDRD5	4	0.87678	0.87627	1	15435	0	1.4704	0.046529	0.11103	0.951495	1985	2	1.4704
GOLGA4	4	0.12858	0.26512	0.987277	4504	1	0.54588	0.046548	0.11107	0.951495	1986	1	0.54588
PRMT7	4	0.34828	0.49329	1	8447	1	1.7064	0.046659	0.11129	0.952619	1987	3	1.7064
ZNF655	4	0.95677	0.95658	1	16949	0	1.3717	0.046666	0.11131	0.952619	1988	2	1.3717
TARSL2	4	0.83475	0.83418	1	14700	0	1.7345	0.046713	0.11141	0.953078	1989	2	1.7345
FABP1	4	0.028152	0.078004	0.942829	1363	1	1.7851	0.046774	0.11154	0.95343	1990	3	1.7851
PHF13	4	0.42548	0.57214	1	9743	2	0.42687	0.046785	0.11156	0.95343	1991	2	0.42687
RAB3B	4	0.98757	0.98766	1	17589	0	1.1029	0.046815	0.11162	0.95343	1992	3	1.1029
ST13	1	0.95308	0.95338	1	16872	0	3.5453	0.046924	0.046905	0.904043	1993	1	3.5453
ASH2L	3	0.068112	0.14145	0.955646	2747	1	-0.81089	0.046958	0.099882	0.942584	1994	1	-0.81089
MTL5	4	0.33682	0.48151	1	8270	2	0.11893	0.046962	0.11192	0.954149	1995	1	0.11893
OR8H1	3	0.49424	0.54482	1	10558	1	1.5974	0.047002	0.099942	0.942584	1996	2	1.5974
CYP11B2	4	0.28445	0.42829	1	7389	2	1.2033	0.047069	0.11213	0.954149	1997	2	1.2033
NFYC	2	0.41587	0.43091	1	9578	1	0.86626	0.047106	0.084365	0.926301	1998	1	0.86626
PAG1	4	0.93052	0.9302	1	16453	0	1.7798	0.047127	0.11224	0.954149	1999	3	1.7798
[truncated: 15,854 more rows]

## Sheet: Fig. 3b
	Lman2L									Number of families	1
DF/F	0.023607	0.01087	0.007914							Number of comparisons per family	7
										Alpha	0.05
	Mmgt1
DF/F	-0.00761	-0.00711	-0.00296							Dunnett's multiple comparisons test	Mean Diff.	95.00% CI of diff.	Below threshold?	Summary	Adjusted P Value	H-?
										Untransfected Nav1.7 vs. Creld1	0.017	-0.01195 to 0.04594	No	ns	0.3985	A	Creld1
	RNF121									Untransfected Nav1.7 vs. Lman2L	0.001853	-0.02709 to 0.03080	No	ns	0.9997	B	Lman2L
DF/F	-0.01721	-0.01119	0.007423							Untransfected Nav1.7 vs. Mmgt1	0.02188	-0.007067 to 0.05082	No	ns	0.1846	C	Mmgt1
										Untransfected Nav1.7 vs. RNF121	0.02298	-0.005968 to 0.05192	No	ns	0.1525	D	RNF121
	Stt3b									Untransfected Nav1.7 vs. Stt3b	0.003365	-0.02558 to 0.03231	No	ns	0.9995	E	Stt3b
DF/F	0.010771	0.013002	0.014084							Untransfected Nav1.7 vs. TMEM mouse	-0.2707	-0.2997 to -0.2418	Yes	****	<0.0001	F	TMEM mouse
										Untransfected Nav1.7 vs. GPAA1+PIG K, S, T, U	0.02268	-0.006261 to 0.05163	No	ns	0.1606	G	GPAA1+PIG K, S, T, U
	TMEM233
DF/F	0.300889	0.275508	0.283742							Test details	Mean 1	Mean 2	Mean Diff.	SE of diff.	n1	n2	q	DF
										Untransfected Nav1.7 vs. Creld1	0.01598	-0.001014	0.017	0.009899	3	3	1.717	16
	GPAA1+PIG K, S, T, U									Untransfected Nav1.7 vs. Lman2L	0.01598	0.01413	0.001853	0.009899	3	3	0.1872	16
DF/F	-0.0084	-0.00023	-0.01147							Untransfected Nav1.7 vs. Mmgt1	0.01598	-0.005893	0.02188	0.009899	3	3	2.21	16
										Untransfected Nav1.7 vs. RNF121	0.01598	-0.006992	0.02298	0.009899	3	3	2.321	16
	Untransfected Nav1.7									Untransfected Nav1.7 vs. Stt3b	0.01598	0.01262	0.003365	0.009899	3	3	0.3399	16
DF/F	0.030987	-0.01092	0.027884							Untransfected Nav1.7 vs. TMEM mouse	0.01598	0.2867	-0.2707	0.009899	3	3	27.35	16
										Untransfected Nav1.7 vs. GPAA1+PIG K, S, T, U	0.01598	-0.0067	0.02268	0.009899	3	3	2.291	16

[truncated: 39 more sheets: Fig. 3c, Fig. 3d, Fig. 3e, Fig. 3f, Fig 3g, Fig 4a, Fig 4b, Fig 4d, Fig 4f, Fig 4g, Fig. 5c, Fig. 5d, Fig 5e, Fig 6a, Fig 6c, Fig 6d, Fig 6e, Fig 6f, Fig. 6g, Fig 6h …]
